# Supplementary material for: Targeted analysis of sphingolipids and cytokines in plasma of dairy cows after calving reveals distinct impacts of systemic inflammation, ketosis, and mastitis
Source: J Anim Sci Biotechnol. 2026 Jan 12;17:6. doi: 10.1186/s40104-025-01325-3 (PMC12794485; doi:10.1186/s40104-025-01325-3)
Supplement: Supplementary file 1 — Additional file 1: Table S1: Values of variables used to form experimental groups; Table S2: MRM parameters and retention times of sphingolipids quantified in this study; Table S3: Linearity of the method measured for the sphingolipids available as standards; Table S4: Intra-day recovery data of the internal standards of sphingolipids measured in the plasma; Table S5: Effect of age, rank of lactation, body condition score and pathologies on sphingolipids and cytokines; Table S6: Significative interactions between pathologies, age, rank of lactation and body condition score on sphingolipids; Table S7: Descriptive statistics of haptoglobin, ketosis and mastitis on the cytokins; Table S8: Descriptive statistics of haptoglobin, ketosis and mastitis on the sphingolipids; Table S9: Effect of haptoglobin, ketosis and mastitis on the sphingolipids ratio; Table S10: Sphingolipid-cytokine Pearson correlation matrixes and their P value. [file 40104_2025_1325_MOESM1_ESM.xlsx]

## Sheet: Table S1
Table S1: Values of variables used to form experimental groups
ID_Cow	Group	Year of birth	RL	BCS	Fat1	Protein1	Fat/Protein Ratio	Ketosis score2	Number of Cells3	Number of Cells4	Haptoglobin5
Con_01	Con	2019	2	2.5	44.4	36.3	1.22314	0	37	37	8
Con_02	Con	2019	2	3	35.3	29.5	1.19661	0	49	36.5	8
Con_03	Con	2020	2	3	38.4	32.2	1.19255	0	25	40	8
Con_04	Con	2019	2	2.5	34.2	28.4	1.20423	0	24	24	8
Con_05	Con	2019	2	3.5	35.5	29	1.22414	1	6.5	6.5	8
Con_06	Con	2019	2	3.5	37.9	30.6	1.23856	0	22.5	22.5	8
Con_07	Con	2020	2	3	35.9	28.8	1.24653	0	31.5	31.5	8
Con_08	Con	2019	2	3	39.3	32.8	1.19817	1	31	31	8
Con_09	Con	2019	2	3.5	40	33.1	1.20846	0	44	44	8
Con_10	Con	2020	2	3.5	41.3	34.2	1.2076	0	29	20.5	8
Con_11	Con	2019	2	3	36.5	29.5	1.23729	0	47.5	47.5	8
Con_12	Con	2018	3	3.5	34.1	28.4	1.2007	0	16.5	16.5	8
Con_13	Con	2018	3	3.5	38.8	31.5	1.23175	0	8	8	8
Con_14	Con	2019	2	2.5	39.9	32	1.24687	1	21	21	8
Con_15	Con	2019	2	3.5	36.6	29.9	1.22408	1	33	33	8
Con_16	Con	2020	2	3.5	46.8	38.1	1.22835	0	35.5	35.5	8
Con_17	Con	2019	2	3.5	34.8	27.9	1.24731	0	8.5	8.5	8
Con_18	Con	2019	2	3.5	39.8	32.8	1.21341	0	18	18	8
Con_19	Con	2019	2	3.5	47.2	38.4	1.22917	0	22.5	22.5	8
Con_20	Con	2019	2	3	41.6	34	1.22353	0	16	16	8
Hap_01	Hap	2019	2	2.5	36.8	32.2	1.14286	0	71	71	1189
Hap_02	Hap	2017	3	3	42.9	29.7	1.44444	1	29.5	29.5	1094
Hap_03	Hap	2018	3	2	33	28.3	1.16608	0	21.5	21.5	1323
Hap_04	Hap	2019	2	3	36.8	33.1	1.11178	0	12	12	1582
Hap_05	Hap	2018	3	3.5	33.2	29.1	1.14089	0	10	10	839
Hap_06	Hap	2020	2	3	40.5	28	1.44643	0	11	8	898
Hap_07	Hap	2019	2	3.5	40.2	33.4	1.20359	0	13	13	1598
Hap_08	Hap	2019	2	3.5	43.5	31.1	1.39871	0	9.5	9.5	791
Hap_09	Hap	2019	2	2.5	41.6	30.7	1.35505	0	15	15	850
Hap_10	Hap	2019	2	3	46.9	31.7	1.4795	0	16	13.5	1324
Hap_11	Hap	2018	3	2.5	36	30.5	1.18033	0	23	23	873
Hap_12	Hap	2019	2	3	34.3	27.5	1.24727	0	16	16	820
Hap_13	Hap	2020	2	2.5	43.2	34	1.27059	1	14.6667	14.6667	964
Hap_14	Hap	2018	3	3.5	52.7	36.2	1.4558	0	29.6667	29.6667	1404
Hap_15	Hap	2019	2	2.5	41	32.6	1.25767	0	62	62	904
Hap_16	Hap	2018	3	3	42.1	31.9	1.31975	0	11	11	1063
Hap_17	Hap	2019	2	3	43.6	32.6	1.33742	0	61	61	889
Hap_18	Hap	2019	2	3	36.2	30.8	1.17532	0	17.5	17.5	842
Hap_19	Hap	2019	2	3.5	33.9	29.2	1.16096	0	7	7	1158
Hap_20	Hap	2019	2	3.5	39	28.6	1.36364	0	34	34	1143
Ket_01	Ket	2017	3	2.5	42	25	1.68	3	24	20.5	90.581
Ket_02	Ket	2018	3	3.5	53.2	26.8	1.98507	4	44	29	182.38
Ket_03	Ket	2019	2	3	48.4	24.3	1.99177	4	45	29	8
Ket_04	Ket	2018	3	3	41.95	28.5	1.47193	5	22	22	8
Ket_05	Ket	2018	3	3	44.3	28.1	1.57651	3	10	10	8
Ket_06	Ket	2018	3	3.5	41.95	25.7	1.6323	5	52	52	8
Ket_07	Ket	2019	3	3	50.6	31.1	1.62701	4	44	44	8
Ket_08	Ket	2020	2	3.5	47.6	30.1	1.5814	3	12	12	8
Ket_09	Ket	2019	2	2.5	53.6	31.4	1.70701	5	21	21	66.579
Ket_10	Ket	2018	3	3	48.6	24.7	1.96761	3	19	19	8
Ket_11	Ket	2019	2	3	41.75	31.9	1.30878	4	17.5	17.5	28.842
Ket_12	Ket	2018	3	3.5	46.6	28.4	1.64085	4	64.3333	64.3333	8
Ket_13	Ket	2019	2	3.5	55.4	33.9	1.63422	5	14	14	8
Ket_14	Ket	2019	2	3.5	45.3	28.6	1.58392	3	7.5	7.5	186.961
Ket_15	Ket	2020	2	3	51.4	34.8	1.47701	4	34	34	8
Ket_16	Ket	2018	3	4	41.95	36.2	1.15884	5	103	103	8
Ket_17	Ket	2019	2	3	41.75	26.3	1.58745	4	19.5	19.5	8
Ket_18	Ket	2019	2	3.5	50.2	29.5	1.70169	5	47.5	47.5	8
Ket_19	Ket	2019	2	3.5	41.75	35.2	1.18608	5	11.5	11.5	61.312
Mas_01	Mas	2018	3	3	42.7	31.9	1.33856	0	2214	1124.5	8
Mas_02	Mas	2020	2	3.5	42.5	31.7	1.34069	0	796	404	8
Mas_03	Mas	2018	2	3.5	38.8	29.6	1.31081	0	302	156.5	8
Mas_04	Mas	2018	3	2.5	43.8	31	1.4129	0	1731	1872	8
Mas_05	Mas	2019	2	2.5	43.1	29.6	1.45608	1	744	12.5	8
Mas_06	Mas	2020	2	3.5	36.6	29.5	1.24068	0	3546	2098	23.474
Mas_07	Mas	2018	3	2.5	38.9	33.6	1.15774	0	970	513	158.981
Mas_08	Mas	2018	3	3.5	39.3	29.8	1.31879	0	966	1710.5	8
Mas_09	Mas	2018	3	3	37.8	28	1.35	0	943	549.5	8
Mas_10	Mas	2019	2	3	38.8	28.3	1.37102	1	552	334	8
Mas_11	Mas	2020	2	3.5	46.2	31.5	1.46667	1	376	237.5	8
Mas_12	Mas	2019	2	2.5	41.6	36	1.15556	0	381	482.333	8
Mas_13	Mas	2018	3	3	42.8	35.6	1.20225	0	1108	560	184.422
Mas_14	Mas	2019	3	3.5	45.9	32.2	1.42547	0	3380	1206	111.851
Mas_15	Mas	2019	3	4	36.6	29.1	1.25773	0	390	366.5	219.934
Mas_16	Mas	2018	3	3	37.9	32.6	1.16258	0	9039	4547	8
Mas_17	Mas	2018	3	3	36.3	29.8	1.21812	0	1365	1166	8
Mas_18	Mas	2019	2	3	41.2	33.6	1.22619	0	1589	817.5	8
Mas_19	Mas	2019	2	4	39.7	30.1	1.31894	0	1030	530.5	8
Mas_20	Mas	2018	3	2.5	40.9	30.1	1.3588	0	580	1027	8
Mas_21	Mas	2020	2	3.5	32.6	29.5	1.10508	0	1979	1346	8
Con: controls, Hap: high haptoglobin level, Ket: ketosis, Mas: mastitis, RL: rank of lactation, BCS: body condition score
1Expressed in g/L; 2Score based on the measure of beta-hydroxybuturate and acetone in milk corrected by performances; 3number of cells/ml of milk closest to claving;4 90 days mean number of cells/ml of milk; 5In µg/ml

## Sheet: Table S2
Table S2: MRM parameters and retention times of sphingolipids quantified in this study
Analyte1	Parent ion (M+H+)	Product ion	Fragmentation (V)	Collision (V)	Retension Time (min)
LysoSM	465	184	140	24	7.0
d17:1 (IS)	286.3	268.4	84	4	7.2
d17:1P (IS)	366.2	250.3	114	12	7.3
GluSo	462.4	282.3	142	20	7.5
d17:0 (IS)	288.3	270.4	112	8	7.9
d17:0P (IS)	368.2	270.3	122	8	8.0
d18:1 (So)	300.3	282.3	94	4	8.3
d18:1P	380.5	264.3	112	12	8.5
m18:1 (dSo)	284.5	266.4	94	8	8.9
d18:0 (Sa)	302.3	284.3	122	8	8.9
d18:0P	382.5	284.3	122	8	9.1
m18:0 (dSa)	286.5	268.3	112	12	9.3
18:1/2:0	342.4	264.3	110	24	9.8
18:0/2:0	344.4	266.3	120	30	10.4
18:1/12:0P (IS)	562.6	264.3	130	32	12.8
Lac18:1/12:0 (IS)	806.5	264.3	140	24	13.0
SM18:1/12:0 (IS)	648	184	140	24	13.1
Hex18:1/12:0 (IS)	644.4	264.3	120	20	13.1
18:1/12:0 (IS)	482.4	264.3	104	20	13.5
SM18:1/14:0	676	184	160	28	13.8
m18:1/12:0 (IS)	466.5	266.4	120	24	13.9
SM18:1/15:0	690	184	175	28	14.0
18:1/14:0	510.4	264.3	114	24	14.1
Lac18:1/16:0	862.5	264.3	180	44	14.1
SM18:1/16:0	704	184	190	28	14.3
Hex18:1/16:0	700.4	264.3	140	30	14.3
SM18:1/18:1	730	184	205	30	14.4
18:1/15:0	524.4	264.3	118	24	14.5
SM18:1/16:1	702	184	190	28	14.6
SM18:1/17:0	718	184	200	28	14.6
SM18:0/16:0	706	184	190	28	14.6
Lac18:1/18:0	890.5	264.3	160	44	14.7
18:1/16:0	538.5	264.3	122	24	14.8
18:1/18:1	564.4	264.3	132	24	14.8
Hex18:1/18:0	728.4	264.3	120	30	14.9
SM18:1/18:0	732	184	205	30	15.0
18:1/17:0	552.5	264.3	126	24	15.1
18:0/16:0	540.4	284.3	140	32	15.1
SM18:1/22:2	784	184	235	34	15.1
SM18:1/24:3	810	184	250	36	15.2
Lac18:1/20:0	918.5	264.3	120	44	15.3
18:0/17:0	554.4	284.3	136	28	15.4
SM18:0/18:0	734	184	205	30	15.4
18:1/18:0	566.4	264.3	132	24	15.5
Hex18:1/20:0	756.4	264.3	100	40	15.6
18:1/22:2	618.5	264.3	122	36	15.7
SM18:1/22:1	786	184	235	34	15.7
18:0/18:0	568.4	284.3	132	24	15.8
SM18:1/20:0	760	184	220	32	15.8
SM18:1/24:2	812	184	250	36	15.8
SM18:1/26:3	838	184	250	36	15.9
SM18:1/23:1	800	184	240	34	16.1
Lac18:1/22:0	946.5	264.3	100	46	16.1
Lac18:1/24:1	972.5	264.3	100	48	16.1
SM18:1/25:2	826	184	250	36	16.2
SM18:0/20:0	762	184	220	32	16.2
18:1/20:0	594.5	264.3	130	24	16.4
18:1/22:1	620.5	264.3	122	36	16.4
18:1/24:2	646.5	264.3	122	36	16.5
Hex18:1/24:1	810.5	264.3	100	40	16.5
SM18:1/24:1	814	184	250	36	16.6
Hex18:1/22:0	784.5	264.3	120	30	16.6
SM18:1/22:0	788	184	235	34	16.7
SM18:1/26:2	840	184	250	36	16.7
18:0/20:0	596.4	284.3	132	24	16.9
18:1/:23:1	634.5	264.3	122	36	17.0
Lac18:1/24:0	974.5	264.3	80	48	17.1
SM18:1/25:1	828	184	250	36	17.2
SM18:0/24:1	816	184	250	36	17.2
SM18:1/23:0	802	184	240	34	17.3
SM18:0/22:0	790	184	235	34	17.3
18:1/24:1	648.5	264.3	122	36	17.5
18:1/22:0	622.5	264.3	122	36	17.6
18:1/26:2	674.6	264.3	132	36	17.7
Hex18:1/24:0	812.5	264.3	100	40	17.7
SM18:1/26:1	842	184	250	36	17.8
SM18:1/24:0	816	184	250	36	17.9
18:0/22:0	624.5	266.3	122	36	18.1
18:1/25:1	662.5	264.3	132	32	18.2
18:1/23:0	636.5	264.3	122	36	18.3
SM18:0/24:0	818	184	250	36	18.6
SM18:1/25:0	830	184	250	36	18.7
18:1/26:1	676.6	264.3	132	36	19.0
18:0/23:0	638.5	266.3	122	36	19.0
18:1/24:0	650.5	264.3	132	32	19.1
SM18:1/26:0	844	184	250	36	19.5
18:0/24:0	652.5	266.3	190	40	19.9
18:1/25:0 (IS)	664.5	264.3	132	32	20.0
18:1/26:0	678.6	264.3	132	36	21.1

## Sheet: Table S3
Table S3: Linearity of the method measured for the sphingolipids available as standards
Analyte1	Conc2	Eq. Conc3 Plasma	a4	b4	(R²)4	RSD (%)5	IS6
Sphingoid bases and related
m18:1 (dSo)	0.1-12.5	0.17-21.25	0.938	0.0858	0.9992	6	d17:1
m18:0 (dSa)	0.1-12.5	0.17-21.25	0.8831	0.1607	0.9949	5	d17:0
d18:1 (So)	16-1000	27.2-1700	0.9299	8.6331	0.9994	5	d17:1
d18:0 (Sa)	7.8-500	13.26-850	0.9226	4.4912	0.9994	5	d17:0
18:1/2:0	1-125	1.7-212.5	0.9774	0.1723	0.9999	7	-
18:0/2:0	2-250	3.4-425	0.9519	1.1067	0.9996	5	-
d18:1P	125-2,000	212.5-3,400	0.944	11.056	0.9979	19	d17:1P
d18:0P	125-2,000	212.5-3,400	0.9177	10.031	0.9983	27	d17:0P
GluSo	0.5-62.5	2.55-106.25	1.0158	-0.2043	0.9997	8	-
LysoSM	0.5-62.5	2.55-106.25	0.9501	0.3436	0.9970	7	-
LacSo	0.5-62.5	2.55-106.25	0.9259	0.4538	0.9972	9	-
Dihydroceramides
18:0/16:0	16-1,000	27.2-1,700	0.9039	11.071	0.9983	9	m18:1/12:0
18:0/24:0	7.8-1,000	13.26-1,700	0.9454	5.327	0.9993	6	m18:1/12:0
18:0/24:1	125-2,000	212.5-3,400	0.9733	25.812	0.9948	6	m18:1/12:0
Ceramides
18:1/14:0	1-125	1.7-212.5	0.9979	0.0123	0.9998	7	m18:1/12:0
18:1/16:0	125-16,000	212.5-27,200	0.9892	43.184	0.9996	6	m18:1/12:0
18:1/17:0	16-2,000	27.2-3,400	0.9969	2.699	0.9997	3	m18:1/12:0
18:1/18:0	16-2,000	27.2-3,400	1.0045	-1.6134	0.9999	5	m18:1/12:0
18:1/18:1	16-2,000	27.2-3,400	0.865	27.458	0.9960	6	m18:1/12:0
18:1/20:0	7.8-1,000	13.26-1,700	0.9764	4.5337	0.999	5	m18:1/12:0
18:1/22:0	62.5-8,000	106.25-13,600	0.9608	40.294	0.9994	4	m18:1/12:0
18:1/24:1	62.5-4,000	106.25-6,800	0.9004	56.118	0.996	9	m18:1/12:0
18:1/24:0	31-4,000	52.7-6,800	0.9772	19.279	0.9985	4	m18:1/12:0
Sphingomyelins
SM18:1/14:0	2-250	3.4-425	0.9838	1.0692	0.9992	5	Glu18:1/12:0
SM18:1/16:0	250-4,000	425-6,800	0.9809	39.98	0.9996	4	Glu18:1/12:0
SM18:1/17:0	16-2,000	27.2-3,400	0.9748	13.232	0.9972	6	Glu18:1/12:0
SM18:1/18:1	4-500	6.8-850	0.9583	6.02	0.9923	4	Glu18:1/12:0
SM18:1/18:0	125-16,000	212.5-27,200	0.95	175.54	0.9946	6	Glu18:1/12:0
SM18:1/20:0	16-2,000	27.2-3,400	0.984	9.4513	0.9984	7	Glu18:1/12:0
SM18:1/22:0	125-8,000	212.5-13,600	1.0288	-38.027	0.9988	2	Glu18:1/12:0
SM18:1/24:1	125-16,000	212.5-27,200	0.9301	204.85	0.9957	5	Glu18:1/12:0
SM18:1/24:0	16-2,000	27.2-3,400	0.9716	18.268	0.9947	7	Glu18:1/12:0
Hexosylceramides
Glu18:1/16:0	16-2,000	27.2-3,400	0.9825	0.8075	0.9999	9	Glu18:1/12:0
Glu18:1/24:0	31-1,000	52.7-1,700	0.8943	13.254	0.9969	5	Glu18:1/12:0
Glu18:1/24:1	8-1,000	13.6-1,700	0.9868	1.358	0.9999	5	Glu18:1/12:0
Lactosylceramides
Lac18:1/16:0	16-2,000	27.2-3,400	1.0219	-10.68	0.9988	8	Lac18:1/12:0
Lac18:1/24:1	8-1,000	13.6-1,700	0.978	3.2274	0.9997	8	Lac18:1/12:0
ST18:1/24:1	62.5-2,000	106.25-3,400	0.9716	15.287	0.9958	5	ST18:1/12:0
1 dSo = deoxysphingosine, dSa = deoxysphinganine, So = sphingosine, Sa = sphinganine, GluSo = glucosylsphingosine, LysoSM = lysosphingomyelin, LacSo = lactosylsphingosine, SM = sphingomyelin, Lac = lactosyl
2 Conc = concentration in the net solvent expressed in pmol/mL. Ratio between each concentration tested is 2. n = 3-5 per concentration
3 Eq. Conc = equivalent concentration in tissues, expressed in pmol/mL
4 Calibration curve: a = slope. b = y-intercept. R² = coefficient of determination
5 RSD = relative standard deviation

## Sheet: Table S4
Table S4: Intra-day recovery data of the internal standards of sphingolipids measured in the plasma
	Plasma
Analyte	R1 (%)	RSD1 (%)
d17:1	86	11
d17:0	90	13
d17:1P	54	15
d17:0P	61	17
m18:1/12:0	89	10
18:1/12:0²	133	9
18:1/12:0P	112	11
Glu18:1/12:0	98	8
SM18:1/12:03	165	17
ST18:1/12:0	96	7
Lac18:1/12:0	89	8
1Intra-day recovery (R) and intra-day repeatability (RSD) measured the same day on 80 samples spiked before extraction with the internal standards at 6250 pmol/mL
²This analyte was present in the samples prior to spiking, making 18:1/12:0 unusable in the plasma. m18:1/12:0 was used as the internal standard for calculating ceramide concentrations.
3This analyte was present in the samples prior to spiking, making SM18:1/12:0 unusable in the plasma. Glu18:1/12:0 was used as the internal standard for calculating sphingomyelins concentrations.

## Sheet: Table S5
Table S5: Effect of age, rank of lactation, body condition score and pathologies on sphingolipids and cytokines
Analytes	Age				ANOVA	RL		ANOVA	BCS					ANOVA	Pathologies				ANOVA
	4	5	6	7	P	2	3	P	2	2.5	3.5	3	4	P	Con	Hap	Ket	Mas	P
m18:1	-0.466226	-0.467958	-0.434269	-0.484899	0.407678	-0.464776	-0.444812	0.311527	-0.33179	-0.462543	-0.445665	-0.473752	-0.452541	0.357685	-0.473119	-0.467987	-0.453977	-0.434548	0.491153
d18:1	1.74194	1.74083	1.71931	1.73628	0.941319	1.74406	1.71639	0.402122	1.81917	1.6961	1.74731	1.74135	1.69901	0.714816	1.72362	1.70557	1.75792	1.74916	0.632588
d18:0	1.17801	1.19961	1.19034	1.22053	0.910206	1.19981	1.1848	0.541786	1.28902	1.16759	1.21014	1.19564	1.1142	0.382427	1.18767	1.18543	1.20703	1.19704	0.913496
d18:1P	2.62669	2.58083	2.53945	2.51078	0.501709	2.5858	2.54729	0.341715	2.49421	2.44967	2.61712	2.6018	2.53131	0.0141486	2.55239	2.5592	2.64647	2.52525	0.130837
LacSo	1.17937	1.19491	1.1707	0.930664	0.0087086	1.19039	1.15379	0.194816	1.14927	1.19331	1.18655	1.14753	1.29407	0.348655	1.23478	1.12567	1.15588	1.19653	0.0219572
LysoSM	1.64972	1.63223	1.6315	1.5397	0.0462257	1.6357	1.62436	0.383772	1.68907	1.62639	1.63898	1.62148	1.659	0.485602	1.66748	1.59717	1.62617	1.63798	0.000391324
18:1/14:0	0.638223	0.547722	0.623138	0.525217	0.0571798	0.566539	0.612845	0.140376	0.797927	0.579145	0.59656	0.557119	0.636321	0.310303	0.627895	0.485245	0.587017	0.639257	0.000404853
18:1/15:0	1.42369	1.3597	1.39291	1.41406	0.364986	1.37541	1.38978	0.603946	1.541	1.33729	1.38756	1.39607	1.3364	0.245252	1.38348	1.33746	1.41862	1.38331	0.177897
18:1/16:0	2.61444	2.55062	2.58741	2.58794	0.207617	2.56534	2.58409	0.421429	2.71921	2.53545	2.5832	2.57959	2.52669	0.19776	2.57547	2.53202	2.6036	2.5781	0.136602
18:1/17:0	1.2708	1.21687	1.26226	1.22417	0.0422681	1.229	1.25619	0.122105	1.43676	1.22973	1.24814	1.22791	1.21003	0.0350186	1.23636	1.20042	1.24923	1.27129	0.0214785
18:1/18:1	1.65488	1.61699	1.64686	1.6058	0.253364	1.62317	1.64559	0.192178	1.73723	1.62001	1.64542	1.61832	1.62379	0.295613	1.64366	1.58994	1.65156	1.64145	0.0256482
18:1/18:0	1.66842	1.65217	1.66272	1.77114	0.573944	1.65814	1.66695	0.769199	1.66232	1.60401	1.67174	1.69117	1.58414	0.196455	1.62321	1.66863	1.69597	1.65495	0.345656
18:1/20:0	0.985673	0.997009	1.00502	1.15014	0.215139	0.997695	1.01133	0.607637	1.09377	0.952972	1.00853	1.02818	0.934953	0.166904	0.96406	1.01135	1.02781	1.00528	0.337978
18:1/22:0	2.0084	1.98756	1.99666	2.03924	0.518301	1.9927	1.99864	0.685813	2.03711	1.96867	2.00789	1.99564	1.97867	0.283628	1.97063	1.99623	2.01345	1.99788	0.188138
18:1/23:0	2.08431	2.06432	2.04278	2.14258	0.368748	2.0711	2.04763	0.306914	2.19954	2.06346	2.06065	2.05684	2.07844	0.65075	2.05396	2.08769	2.06193	2.04516	0.558988
18:1/24:2	2.07641	2.04603	2.07672	2.04506	0.231153	2.05154	2.07455	0.132813	2.15937	2.04989	2.07074	2.04973	2.05664	0.324095	2.05623	2.02742	2.07633	2.08066	0.0356904
18:1/24:1	2.24773	2.24069	2.25109	2.26131	0.899202	2.24246	2.25104	0.561731	2.29332	2.22021	2.25398	2.25113	2.22641	0.354281	2.22734	2.24659	2.2631	2.24416	0.362533
18:1/24:0	2.169	2.14482	2.13233	2.27589	0.1754	2.15453	2.13689	0.459636	2.21787	2.15516	2.14474	2.14318	2.16452	0.940645	2.11817	2.1916	2.14033	2.14012	0.125312
18:1/25:1	2.07884	2.04561	2.07733	2.03595	0.197781	2.05177	2.07423	0.155077	2.16802	2.05675	2.06926	2.0468	2.05823	0.316517	2.06069	2.02728	2.07147	2.08163	0.0567394
18:1/25:0	1.44165	1.41644	1.42417	1.46225	0.436631	1.42232	1.4262	0.775771	1.51949	1.42596	1.42846	1.41126	1.44207	0.282315	1.41368	1.42103	1.4282	1.43189	0.776568
18:1/26:0	1.41493	1.37865	1.40236	1.34857	0.195581	1.38495	1.39947	0.343344	1.45221	1.3827	1.40118	1.38164	1.36842	0.57883	1.38182	1.36321	1.41125	1.40502	0.0696756
18:0/16:0	1.85924	1.70505	1.80947	1.89614	0.0526199	1.75467	1.78334	0.563726	2.01092	1.81761	1.77228	1.73778	1.49509	0.12521	1.73367	1.82815	1.6749	1.82534	0.0514372
18:0/17:0	0.778659	0.630708	0.733557	0.587841	0.00798085	0.671761	0.700767	0.449365	0.872042	0.732475	0.647473	0.703109	0.449935	0.0345983	0.666666	0.690124	0.613914	0.762316	0.0329954
18:0/18:0	1.20218	1.20965	1.20218	1.35238	0.829792	1.21012	1.21138	0.981967	1.10615	1.1187	1.22162	1.2814	0.948013	0.076249	1.08867	1.2675	1.24943	1.23074	0.0685173
18:0/20:0	0.303771	0.261264	0.314804	0.605791	0.176416	0.276256	0.326525	0.377763	0.515819	0.237932	0.295011	0.332934	0.132372	0.458224	0.202452	0.277584	0.366523	0.328145	0.16714
18:0/22:0	1.20802	1.19788	1.20523	1.41285	0.44536	1.20791	1.20846	0.99055	1.38554	1.10898	1.21047	1.26211	1.16171	0.108906	1.15817	1.15707	1.28441	1.23123	0.111563
18:0/23:0	1.75279	1.68435	1.71989	1.75491	0.514242	1.70029	1.7191	0.597454	1.90239	1.70459	1.69861	1.70573	1.75411	0.684126	1.6964	1.66234	1.72604	1.74536	0.333147
18:0/24:0	1.76395	1.71714	1.75	1.79702	0.532229	1.7295	1.74847	0.529843	1.85008	1.72289	1.72876	1.74937	1.72421	0.827274	1.70917	1.69359	1.76404	1.77974	0.0947218
SM18:1/14:0	3.37586	3.34379	3.36668	3.30438	0.112362	3.34872	3.36394	0.257221	3.38135	3.34136	3.37311	3.33597	3.39609	0.0651705	3.36712	3.31559	3.36436	3.37174	0.00341473
SM18:1/15:0	4.01473	3.99021	4.00716	3.90582	0.00286885	3.99588	3.99728	0.897738	4.03977	4.00378	3.99974	3.98806	3.97528	0.559841	4.01645	3.97915	3.98185	4.01011	0.0135947
SM18:1/16:1	4.03168	3.96089	3.9864	3.90084	0.0153488	3.97541	3.97933	0.829204	4.05029	3.98427	3.99211	3.95144	3.98168	0.241376	4.00873	3.92476	3.97827	3.99877	0.00148238
SM18:1/16:0	4.43024	4.42394	4.42441	4.40315	0.748647	4.42422	4.42449	0.973335	4.43366	4.41744	4.43518	4.41549	4.42799	0.213994	4.42518	4.41059	4.4305	4.43146	0.185455
SM18:1/17:0	3.78632	3.73529	3.77069	3.63852	0.00881282	3.74666	3.75744	0.547988	3.86468	3.7755	3.74322	3.74369	3.694	0.171993	3.77431	3.71796	3.72202	3.79185	0.00152041
SM18:1/18:2	2.1986	2.15944	2.13066	2.04657	0.0865282	2.16257	2.13405	0.220615	2.0345	2.17141	2.15786	2.13195	2.23592	0.261822	2.18508	2.1121	2.15715	2.15668	0.134728
SM18:1/18:1	3.36537	3.3524	3.35422	3.30436	0.386098	3.35158	3.3563	0.682622	3.34602	3.35163	3.36277	3.34227	3.3723	0.573145	3.35465	3.32659	3.36305	3.36995	0.0237513
SM18:1/18:0	4.45034	4.45718	4.45039	4.46543	0.746803	4.4532	4.45634	0.665089	4.42653	4.45745	4.4483	4.45996	4.46039	0.507037	4.4481	4.452	4.46271	4.45416	0.498156
SM18:1/20:2	1.66271	1.64305	1.64274	1.55362	0.23117	1.64366	1.64164	0.907455	1.66299	1.64129	1.64399	1.64056	1.65755	0.994504	1.65091	1.62221	1.63432	1.66608	0.261976
SM18:1/20:0	3.51425	3.51133	3.51964	3.53457	0.712555	3.51161	3.52113	0.284867	3.44068	3.50392	3.51868	3.51947	3.53283	0.117509	3.50541	3.51401	3.51952	3.52114	0.572845
SM18:1/22:2	2.56834	2.55869	2.57082	2.56566	0.937344	2.56073	2.56993	0.612051	2.5283	2.57404	2.55591	2.57103	2.53837	0.854119	2.56451	2.55609	2.56046	2.57597	0.872359
SM18:1/22:1	3.63002	3.60464	3.63199	3.61794	0.0726128	3.60938	3.6309	0.038304	3.59379	3.62544	3.62321	3.6084	3.59445	0.543824	3.62254	3.5916	3.62861	3.62697	0.0227805
SM18:1/22:0	4.63138	4.63917	4.63548	4.69032	0.318421	4.63909	4.63741	0.874807	4.60695	4.63618	4.63656	4.64273	4.64658	0.914269	4.64483	4.64727	4.63485	4.62666	0.465114
SM18:1/23:1	3.83441	3.80868	3.8433	3.81611	0.158713	3.81426	3.83946	0.084599	3.90801	3.84777	3.82068	3.81245	3.77263	0.120395	3.85177	3.78792	3.81829	3.83827	0.00602774
SM18:1/23:0	4.04516	4.04423	4.04186	4.05465	0.928665	4.04293	4.04565	0.693548	4.04428	4.04553	4.0467	4.03778	4.06702	0.561891	4.04188	4.04497	4.04619	4.04244	0.963508
SM18:1/24:3	2.66111	2.63793	2.65396	2.60114	0.773834	2.64313	2.64848	0.820895	2.63847	2.69249	2.62432	2.64786	2.55444	0.126222	2.65098	2.63155	2.61799	2.68232	0.204762
SM18:1/24:2	3.69485	3.69513	3.69995	3.6512	0.532632	3.69472	3.6963	0.889787	3.65616	3.69644	3.69881	3.69379	3.67841	0.871367	3.70299	3.67673	3.69462	3.70805	0.182304
SM18:1/24:1	3.9366	3.9832	3.95812	3.9471	0.13647	3.97308	3.95848	0.343014	3.93174	3.94343	3.96998	3.98119	3.97314	0.42828	3.96381	3.98534	3.96797	3.95287	0.477014
SM18:1/24:0	3.93155	3.9384	3.94112	3.96156	0.488841	3.93773	3.94132	0.58745	3.9593	3.94983	3.93804	3.93191	3.94808	0.272638	3.93984	3.94316	3.93335	3.93988	0.735542
SM18:1/25:2	2.46098	2.46484	2.5266	2.39489	0.0437482	2.4653	2.51081	0.0597155	2.6189	2.51402	2.46478	2.48423	2.38264	0.146018	2.51292	2.44062	2.45941	2.51843	0.0363178
SM18:1/25:1	2.87668	2.90099	2.94849	2.78791	0.0720677	2.89639	2.93206	0.179698	3.00382	2.9281	2.89257	2.92071	2.81872	0.444555	2.93628	2.89368	2.87342	2.9373	0.196458
SM18:1/25:0	3.22442	3.23379	3.26551	3.30539	0.508341	3.23724	3.25796	0.427261	3.37504	3.29821	3.21923	3.2418	3.1719	0.0759535	3.21845	3.29153	3.19782	3.27131	0.0197001
SM18:1/26:3	1.76969	1.77767	1.82183	1.70954	0.161905	1.77834	1.80647	0.232369	1.78559	1.79755	1.77081	1.81214	1.68696	0.279964	1.77974	1.75176	1.78416	1.84119	0.0374042
SM18:1/26:2	2.28664	2.30584	2.33331	2.23963	0.312366	2.30534	2.31803	0.569279	2.32446	2.31932	2.29954	2.32284	2.22431	0.560031	2.29819	2.29925	2.30074	2.34288	0.385547
SM18:1/26:0	2.66339	2.67433	2.72161	2.67337	0.581007	2.67949	2.70248	0.506408	2.82275	2.77111	2.6664	2.66546	2.57383	0.0508567	2.62923	2.75732	2.6291	2.73508	0.00314235
SM18:0/16:0	3.86144	3.87393	3.85183	3.81632	0.536158	3.87273	3.84721	0.158476	3.7952	3.83694	3.86947	3.86968	3.93316	0.265429	3.81622	3.91953	3.87583	3.83794	< 0.0001
SM18:0/18:0	2.9678	2.98523	2.98265	2.94248	0.880644	2.98063	2.98093	0.989395	2.88728	2.96298	2.96461	3.00473	3.08549	0.115474	2.92066	3.04052	2.97923	2.9789	0.000592644
SM18:0/20:0	2.64063	2.64519	2.65388	2.68628	0.91251	2.65191	2.64274	0.692185	2.54537	2.63742	2.63173	2.67489	2.69475	0.293345	2.59069	2.72223	2.62684	2.6513	< 0.0001
SM18:0/22:0	2.58924	2.65375	2.61048	2.60686	0.344667	2.64622	2.60095	0.119194	2.60198	2.58408	2.64074	2.63991	2.70391	0.469901	2.60226	2.69139	2.60766	2.61527	0.072199
SM18:0/23:0	2.37545	2.42481	2.38744	2.4111	0.40701	2.41918	2.38231	0.138338	2.42095	2.39672	2.39337	2.42451	2.40723	0.847582	2.35114	2.47983	2.39961	2.38827	0.00066253
SM18:0/24:1	2.05886	2.15301	2.10329	2.09866	0.456756	2.14089	2.09089	0.25445	2.02343	2.10091	2.09272	2.17551	2.10754	0.472946	2.03243	2.2679	2.10663	2.07579	0.000131058
SM18:0/24:0	2.2021	2.23121	2.22194	2.30764	0.573828	2.23152	2.218	0.594892	2.28216	2.25428	2.19932	2.24367	2.16359	0.297013	2.16074	2.32417	2.19353	2.22395	< 0.0001
Hex18:1/16:0	1.80651	1.87414	1.82406	1.91822	0.141592	1.86055	1.83241	0.300239	1.82494	1.87107	1.83226	1.85639	1.88269	0.81346	1.81494	1.91877	1.8163	1.84911	0.010197
Hex18:1/18:0	1.35293	1.37947	1.36114	1.46525	0.616521	1.37457	1.3692	0.858923	1.3102	1.41566	1.35246	1.3684	1.41322	0.529704	1.33358	1.41533	1.36062	1.37902	0.233148
Hex18:1/22:0	2.29476	2.35323	2.30771	2.40954	0.12441	2.34217	2.31552	0.279334	2.31437	2.3776	2.30734	2.33278	2.34894	0.289722	2.31428	2.36849	2.30587	2.34068	0.220444
Hex18:1/24:1	2.16524	2.23977	2.185	2.26354	0.170264	2.2286	2.18543	0.143894	2.18621	2.25417	2.1896	2.21731	2.1896	0.56374	2.20139	2.25825	2.16345	2.22878	0.0974374
Hex18:1/24:0	2.00722	2.03483	2.02262	2.14757	0.35231	2.03123	2.02949	0.947146	2.0313	2.09659	2.00605	2.01631	2.05181	0.0883828	2.00077	2.0591	2.00269	2.05979	0.149292
Lac18:1/16:0	3.46714	3.54283	3.48597	3.64815	0.122167	3.53012	3.49571	0.310453	3.62794	3.54293	3.46767	3.55878	3.46091	0.10355	3.4474	3.63342	3.50855	3.4744	< 0.0001
Lac18:1/18:0	1.82077	1.78878	1.82732	1.92103	0.591123	1.79507	1.83452	0.325047	1.89413	1.83322	1.78601	1.82038	1.77856	0.851489	1.75127	1.82988	1.83439	1.81928	0.393042
Lac18:1/22:0	1.98387	2.03042	2.03064	2.17557	0.234348	2.02383	2.03679	0.675409	2.06315	2.04172	1.99961	2.05509	1.98979	0.550496	1.9826	2.04595	2.06602	2.01617	0.208744
Lac18:1/24:1	2.04978	2.16577	2.12436	2.35412	0.101909	2.14862	2.13174	0.712263	2.18564	2.19465	2.07943	2.18633	2.07125	0.175111	2.08195	2.22336	2.14158	2.11805	0.12323
Lac18:1/24:0	1.87512	1.90923	1.895	2.06721	0.0877606	1.90149	1.9107	0.719263	1.93152	1.93224	1.88699	1.90528	1.92663	0.731221	1.85674	1.92469	1.93272	1.90223	0.11848
IL1a	1.12402	1.00071	0.947476	0.654741	0.574536	1.02732	0.92497	0.3872	0.718164	0.981958	1.06933	0.938804	0.743052	0.747184	0.85245	1.07282	1.04356	0.98307	0.535625
IL1b	1.88311	2.24872	2.10912	2.25689	0.164274	2.19077	2.09155	0.392195	2.09814	2.25909	2.09229	2.19028	1.85418	0.690627	2.202	2.10412	2.16135	2.15405	0.94383
IL1RA	4.16774	4.30435	4.22043	4.03606	0.828521	4.32294	4.12482	0.156252	3.8295	4.38802	4.24901	4.22218	3.8563	0.638175	4.42796	4.01014	4.36571	4.20763	0.115194
IL6	1.46196	1.61339	1.67246	1.86982	0.297089	1.57306	1.70024	0.134645	1.89527	1.59789	1.63229	1.61452	1.51754	0.917649	1.73704	1.51856	1.66382	1.56132	0.22415
IL17A	0.170883	0.24768	0.25933	0.113455	0.836064	0.232604	0.244272	0.883884	0.196837	0.228715	0.1599	0.307189	0.50515	0.367902	0.215124	0.205891	0.216234	0.313361	0.735836
IL2	2.65359	2.54934	2.51296	2.83533	0.841611	2.59964	2.4924	0.467396	2.89641	2.67883	2.49742	2.59794	1.95854	0.475574	2.57209	2.55133	2.46694	2.65866	0.823052
IL4	2.64928	2.52639	2.59723	2.89893	0.593014	2.56663	2.59508	0.79538	2.66827	2.50714	2.5629	2.66082	2.23901	0.634393	2.54844	2.5805	2.60492	2.57208	0.98606
IFNg	0.468426	0.745523	0.466611	0.183356	0.209325	0.704768	0.422039	0.0616449	0.379622	0.750684	0.576407	0.574081	0.324761	0.825551	0.611667	0.568738	0.652091	0.574275	0.976533
IL8	3.84752	4.28082	3.68046	3.03912	0.108282	4.20785	3.61724	0.0297436	3.22399	4.11007	3.85778	4.08361	4.27654	0.851748	4.19539	3.90995	3.98366	3.88911	0.849133
CXCL10	2.77115	2.68691	2.66212	2.80939	0.701053	2.70464	2.67598	0.677078	2.92705	2.75757	2.69888	2.65081	2.57293	0.639757	2.75537	2.72346	2.61851	2.68244	0.491634
CCL2	4.63518	4.67065	4.42199	4.23498	0.661949	4.73503	4.29081	0.0306433	3.94689	4.58498	4.43085	4.76824	4.42118	0.600813	4.93869	4.28529	4.61576	4.4696	0.123162
CCL3	2.79457	2.98434	2.70433	2.55831	0.171395	2.96295	2.67009	0.0210597	2.5595	2.94029	2.89482	2.80066	2.56097	0.769105	2.98498	2.77549	2.88549	2.78311	0.603423
IL10	1.97086	1.9855	1.7802	1.93382	0.593681	1.96906	1.82483	0.305262	1.913	2.02647	1.89535	1.9237	1.34431	0.602189	1.79854	1.98436	1.89902	1.98139	0.748754
CCL4	3.24904	3.8014	3.46317	4.06034	0.41653	3.78502	3.34855	0.108737	3.11055	3.71213	3.64114	3.62212	3.13863	0.948346	3.94942	3.382	3.76295	3.41758	0.356502
TNFa	2.7072	3.00531	2.73208	2.88156	0.293976	2.97249	2.70156	0.0672951	2.5594	3.12173	2.94813	2.68239	2.53613	0.164722	2.83049	2.84191	2.80078	3.02929	0.677511
Con: controls, Hap: high haptoglobin level, Ket: ketosis, Mas: mastitis, RL: rank of lactation, BCS: body condition score
Results are expressed in log of the concentrations. The P value < 0.05 and without differences between group are in bold. The P value < 0.05 and with differences between group are in red.

## Sheet: Table S6
Table S6: Significative interactions between pathologies, age, rank of lactation and body condition score on sphingolipids
Analytes	Interaction	P
LysoSM	Con*Age-2019 vs Ket*Age-2017	0.00659951
	Con*Age-2020 vs Ket*Age-2017	0.0119913
	Ket*Age-2020 vs Ket*Age-2017	0.0160596
	Mas*Age-2020 vs Ket*Age-2017	0.0289302
SM18:1/15:0	Con*Age-2020 vs Hap*Age-2017	< 0.0001
	Con*Age-2019 vs Hap*Age-2017	< 0.0001
	Mas*Age-2018 vs Hap*Age-2017	< 0.0001
	Mas*Age-2020 vs Hap*Age-2017	< 0.0001
	Ket*Age-2018 vs Hap*Age-2017	< 0.0001
	Mas*Age-2019 vs Hap*Age-2017	< 0.0001
	Hap*Age-2020 vs Hap*Age-2017	< 0.0001
	Hap*Age-2018 vs Hap*Age-2017	< 0.0001
	Ket*Age-2020 vs Hap*Age-2017	< 0.0001
	Ket*Age-2017 vs Hap*Age-2017	< 0.0001
	Hap*Age-2019 vs Hap*Age-2017	< 0.0001
	Con*Age-2018 vs Hap*Age-2017	< 0.0001
	Ket*Age-2019 vs Hap*Age-2017	0.000277187
SM18:1/16:1	Con*Age-2020 vs Hap*Age-2017	< 0.0001
	Mas*Age-2020 vs Hap*Age-2017	0.000428949
	Ket*Age-2020 vs Hap*Age-2017	0.000488468
	Con*Age-2019 vs Hap*Age-2017	0.00360267
	Mas*Age-2019 vs Hap*Age-2017	0.0042048
	Ket*Age-2017 vs Hap*Age-2017	0.00546375
	Ket*Age-2018 vs Hap*Age-2017	0.00554561
	Mas*Age-2018 vs Hap*Age-2017	0.00745061
	Hap*Age-2020 vs Hap*Age-2017	0.0197597
SM18:1/17:0	Con*Age-2020 vs Hap*Age-2017	0.0186286
	Con*Age-2020 vs Ket*Age-2019	0.0415793
	Mas*Age-2018 vs Hap*Age-2017	0.0236631
	Mas*Age-2018 vs Ket*Age-2019	0.0157902
SM18:1/22:1	Con*RL-3 vs Hap*RL-2	0.0298607
Con: controls, Hap: high haptoglobin level, Ket: ketosis, Mas: mastitis, RL: rank of lactation, Age: expressed as the year of birth
Interactions were measured using 2 or 3 factor ANOVA on the logaritmic transformation of the concentrations.

## Sheet: Table S7
Table S7: Descriptive statistics of haptoglobin, ketosis and mastitis on the cytokins
	Control		Haptoglobin		Ketosis		Mastitis		KW
Variable	Med[min;max]	Mean±SD	Med[min;max]	Mean±SD	Med[min;max]	Mean±SD	Med[min;max]	Mean±SD	P
IL1a	7[0;62]	13±16	7[0;138]	23±38	6[0;52]	14±14	10[1;80]	22±25	0.590787
IL1b	161[30;1,877]	253±393	125[30;1,922]	238±413	162[30;480]	190±129	231[30;2,500]	300±533	0.783687
IL1RA	25,048[3,167;146,992]	42,970±40,010	10,351[615;73,909]	21,222±22,231	28,208[2,600;172,207]	38,182±43,200	25,556[1,470;183,890]	36,643±43,621	0.15309
IL6	60[15;149]	70±36	43[6;190]	54±44	50[6;140]	56±30	44[10;230]	75±64	0.406121
IL17A	1[0;4]	2±1	1[0;3]	2±1	1[0;8]	2±2	2[0;12]	2±3	0.943108
IL2	646[95;1,561]	716±559	561[3;3,217]	732±741	220[116;1,739]	477±485	658[24;6,850]	1,395±1,951	0.382223
IL4	468[32;1,043]	472±252	520[64;895]	494±229	562[32;2,508]	571±536	482[60;890]	458±282	0.951064
IFNg	3[0;51]	7±11	3[0;398]	23±88	2[0;375]	30±88	3[0;60]	8±15	0.979707
IL8	3,986[534;200,000]	81,591±99,206	3,219[140;200,000]	71,267±96,927	2,750[358;200,000]	65,186±94,158	6,816[250;300,000]	77,303±105,356	0.845784
CXCL10	643[172;1,866]	718±445	566[96;2,663]	671±573	430[120;1,103]	469±232	481[224;1,410]	570±272	0.154755
CCL2	267,755[10,186;750,000]	270,878±266,402	12,887[929;500,000]	109,398±200,533	19,335[3,880;500,000]	129,498±201,888	28,993[1,762;750,000]	152,533±241,464	0.0734102
CCL3	586[261;16,130]	2,925±5,106	411[214;34,370]	2,772±7,862	412[130;10,279]	1,650±2,686	557[129;11,860]	1,501±2,690	0.284242
IL10	64[12;368]	133±125	79[7;859]	198±262	73[10;1,535]	170±347	198[3;2,010]	313±466	0.398562
CCL4	10,867[590;190,985]	26,754±43,994	2,551[32;1,366,895]	79,970±304,000	8,717[32;368,934]	37,673±86,451	7,682[32;147,090]	20,994±34,558	0.460807
TNFa	583[128;9,805]	1,652±2,386	505[57;8,461]	1,515±2,111	726[65;2,453]	918±760	1,456[128;33,439]	3,451±7,379	0.398069
Results are expressed in pg/mL of plasma as Med[min;max] and as mean±SD, n=20 for control and haptoglobin group, n=19 for ketosis group and n=21 for mastitis group. All the data are presented in this table (with extreme values)

## Sheet: Table S8
Table S8: Descriptive statistics of haptoglobin, ketosis and mastitis on the sphingolipids
	Control		Haptoglobin		Ketosis		Mastitis		KW
Variable	Med[min;max]	Mean±SD	Med[min;max]	Mean±SD	Med[min;max]	Mean±SD	Med[min;max]	Mean±SD	P
m18:1	0.32[0.25;0.48]	0.34±0.07	0.35[0.23;0.52]	0.35±0.08	0.35[0.26;0.47]	0.35±0.05	0.38[0.28;0.49]	0.38±0.06	0.218329
d18:1	51[34;87]	53±14	49[25;96]	55±20	54[30;108]	57±18	54[36;93]	57±14	0.722369
d18:0	16[11;25]	16±4	14[10;35]	16±6	16[10;29]	17±5	17[12;29]	17±4	0.738215
d18:1P	347[183;576]	360±93	357[164;771]	384±147	408[222;1,282]	462±243	305[198;648]	358±111	0.385293
LacSo	16[13;32]	18±5a	14[8;18]	13±3b	14[9;25]	14±4ab	15[11;22]	16±3a	0.0217269
LysoSM	47[39;52]	46±4a	40[28;49]	40±4c	43[33;53]	42±5b	44[34;53]	44±4ab	3.09701e-05
18:1/14:0	4.5[2.5;6.4]	4.5±1a	3[2.2;6.3]	3.1±0.9b	3.8[2.8;5.5]	3.9±0.8a	4.4[2;6.4]	4.5±1.1a	9.66186e-06
18:1/15:0	26[17;40]	25±6	22[13;35]	22±5	26[18;49]	27±9	23[17;32]	24±5	0.122127
18:1/16:0	394[275;558]	385±70	331[244;524]	339±69	386[284;664]	407±101	378[259;514]	377±72	0.101131
18:1/17:0	18[14;21]	18±2ab	15[12;27]	16±3b	18[15;21]	18±2ab	18[14;28]	18±3a	0.0189282
18:1/18:1	45[37;54]	45±5a	38[31;57]	39±7b	43[37;54]	45±5a	44[33;55]	43±6a	0.0074786
18:1/18:0	42[32;66]	43±9	43[29;106]	49±18	43[35;101]	51±20	46[34;63]	45±8	0.744343
18:1/20:0	10[7;12]	9±1	9[6;23]	10±4	10[6;18]	11±3	9[8;14]	10±2	0.514421
18:1/22:0	94[77;117]	95±11	97[68;140]	99±17	101[84;129]	102±12	99[82;124]	98±11	0.324829
18:1/23:0	114[80;140]	114±20	124[74;164]	122±26	113[76;163]	117±23	113[86;167]	116±24	0.835569
18:1/24:2	112[98;136]	115±12ab	103[86;149]	107±18b	116[99;154]	119±13a	119[95;145]	119±16a	0.0371964
18:1/24:1	172[144;202]	170±19	173[129;246]	177±30	175[146;236]	181±22	175[142;213]	173±20	0.654045
18:1/24:0	128[104;171]	133±23	156[91;299]	157±46	136[109;196]	139±25	132[105;200]	137±27	0.231815
18:1/25:1	113[97;139]	116±13a	102[86;148]	107±18b	117[90;156]	118±15a	119[96;146]	120±15a	0.0270872
18:1/25:0	26[21;30]	26±2	25[20;35]	26±4	27[22;31]	27±2	26[22;32]	27±3	0.657934
18:1/26:0	24[20;33]	25±3	24[19;30]	23±3	25[22;39]	26±4	24[21;38]	25±4	0.102902
Sum Cer	1,292[1,075;1,618]	1,325±144	1,258[932;1,698]	1,297±205	1,373[1128;1,807]	1,391±171	1,305[1057;1,653]	1,337±170	0.385492
18:0/16:0	52[27;99]	55±19ab	62[32;256]	83±60a	47[23;76]	47±17b	64[24;139]	68±29a	0.0222448
18:0/17:0	5[2.4;7.5]	5±1.4ab	4.7[2.8;7.7]	5.2±1.2ab	3.6[1.8;8.4]	4.2±1.9b	5.7[2.8;9.6]	5.7±1.6a	0.0212922
18:0/18:0	13[5;31]	14±7	18[7;45]	21±11	16[8;62]	19±14	15[9;50]	18±9	0.059458
18:0/20:0	1.9[0.3;3]	1.7±0.8	1.8[0.8;5.8]	2.2±1.4	2.1[1.1;6]	2.6±1.5	2[1.2;4.3]	2.1±0.7	0.333814
18:0/22:0	14[7;27]	16±6	15[5;35]	15±7	17[12;47]	20±9	16[9;33]	17±6	0.252517
18:0/23:0	49[26;94]	53±18	46[23;80]	48±16	55[27;75]	54±14	55[36;79]	56±11	0.183422
18:0/24:0	49[32;82]	54±16	48[26;71]	50±13	56[36;89]	58±14	58[38;96]	59±14	0.149149
Sum DHCer	192[102;290]	198±50	209[103;379]	224±67	210[124;303]	205±51	223[147;315]	227±48	0.236658
SM18:1/14:0	2,346[2,030;2,707]	2,350±185a	2,018[1716;2,489]	2,075±234b	2,317[1815;2,723]	2,328±261a	2,378[1,675;2,732]	2,386±237a	0.000806229
SM18:1/15:0	10,490[9,170;11,852]	10,494±660a	9,655[6,692;11,199]	9,582±998b	9,860[7664;10,767]	9,689±833b	10,488[8,691;11,778]	10,340±804a	0.00151922
SM18:1/16:1	10,056[8,931;12,739]	10,368±1,020a	8,304[5,771;12,301]	8,522±1,629b	9,494[6,060;11,550]	9,632±1,384a	10,277[8,524;11,880]	10,215±1,005a	0.000436326
SM18:1/16:0	26,878[23,469;30,999]	26,723±1,758	25,189[22,855;30,230]	25,820±2,241	26,983[23,343;30,532]	26,994±2,013	26,896[25,386;28,969]	27,015±1,044	0.125096
SM18:1/17:0	6,131[4,956;8,044]	6,064±781a	5,167[3,715;7,323]	5,342±903b	5,214[4,236;7,316]	5,288±759b	6,345[4,593;7,543]	6,214±858a	0.000565035
SM18:1/18:2	155[88;205]	152±28	135[91;171]	133±22	136[99;186]	143±25	161[74;261]	159±43	0.0509702
SM18:1/18:1	2,223[1,993;2,664]	2,263±177ab	2,126[1,764;2,576]	2,148±228b	2,260[1,818;2,799]	2,293±273ab	2,348[1,976;2,671]	2,370±180a	0.0134403
SM18:1/18:0	27,851[25,667;30,596]	28,187±1,382	28,172[23,838;31,971]	28,323±1,846	28,969[25,763;35,854]	28,989±2,306	28,661[25,422;31,471]	28,314±1,478	0.609689
SM18:1/20:2	43[34;67]	45±8ab	41[35;55]	42±5b	42[32;62]	43±7b	47[35;57]	47±6a	0.0209586
SM18:1/20:0	3,245[2,807;3,758]	3,233±259	3,265[2,759;3,805]	3,289±255	3,320[2,803;3,808]	3,317±264	3,290[2,786;3,621]	3,304±229	0.68601
SM18:1/22:2	355[276;565]	370±69	334[288;602]	361±73	350[310;572]	362±58	361[294;473]	372±46	0.45055
SM18:1/22:1	4,273[3,486;4,826]	4,214±351a	3,945[3,310;4,485]	3,922±314b	4,333[3,507;5,042]	4,250±397a	4,255[3,807;4,897]	4,246±292a	0.00858945
SM18:1/22:0	44,731[36,801;51,386]	44,179±3,784	43,493[34,456;54,543]	44,113±4,467	45,073[34,828;53,194]	43,796±5,010	41,853[37,175;51,276]	42,740±3,267	0.591912
SM18:1/23:1	7,057[5,847;8,102]	7,137±557a	6,162[4,478;8,091]	6264±877b	6,864[4,393;7,725]	6,677±851ab	7,125[5,468;8,383]	7,083±677a	0.00216278
SM18:1/23:0	11,071[9,971;11,689]	11,067±429	11,215[9,822;12,754]	11,199±818	11,138[9,477;12,743]	11,198±837	10,931[10,428;12,684]	11,059±635	0.557524
SM18:1/24:3	437[303;641]	455±95	417[288;700]	432±94	429[303;558]	414±77	459[340;651]	478±89	0.151075
SM18:1/24:2	5,024[4,148;5,876]	5,071±472	4,748[3,922;5,747]	4,780±465	4,896[4,156;5,935]	4,912±523	4,996[4,120;6,105]	5,073±491	0.157385
SM18:1/24:1	8,897[6,550;11,813]	9,156±1,285	9,974[8,335;11,769]	9,809±1,091	8,751[7,292;14,806]	9,321±1,810	8,695[7,629;10,348]	8,888±730	0.113565
SM18:1/24:0	8,588[7,876;9,648]	8,677±435	8,751[8,016;9,940]	8,827±549	8,663[7,309;9,451]	8,616±567	8,528[7,780;9,921]	8,691±486	0.902177
SM18:1/25:2	323[235;438]	327±52ab	270[197;416]	290±61b	293[193;427]	292±62b	325[199;501]	350±82a	0.0226827
SM18:1/25:1	851[508;1,277]	870±187	761[516;1,222]	849±201	781[464;1,039]	764±166	873[546;1,362]	907±229	0.325706
SM18:1/25:0	1,674[1,125;2,719]	1,687±322bc	1,943[1,364;3,491]	2,032±503a	1,488[1,001;2,290]	1,591±369c	1,847[1,217;2,389]	1,850±340ab	0.0101636
SM18:1/26:3	58[40;80]	61±12ab	57[46;73]	57±7b	57[39;112]	60±16b	65[45;109]	70±16a	0.0296026
SM18:1/26:2	191[144;258]	197±31	195[145;296]	203±37	175[109;302]	196±53	215[144;360]	222±48	0.202334
SM18:1/26:0	444[237;833]	448±126b	547[383;1,152]	609±200a	436[228;601]	425±113b	493[310;817]	534±144a	0.00192389
Sum SM	184,143[180,300;185,337]	183,795±1,283a	178,934[174,765;184,161]	179,023±2,553c	182,539[173,900;183,606]	181,590±2,494b	183,117[177,970;185,808]	182,928±1,665a	9.26456e-08
SM18:0/16:0	6,550[5,444;7,895]	6,533±636b	8,405[6,071;12,219]	8,623±1,546a	7,307[6,119;9,500]	7,630±954a	6,672[5,567;8,996]	6,836±862b	1.98661e-06
SM18:0/18:0	833[678;1,151]	853±121b	1,100[771;1,688]	1,151±248a	911[735;1,702]	983±210b	955[653;1,255]	948±162b	0.000198258
SM18:0/20:0	377[322;537]	394±60b	535[351;802]	564±126a	421[323;531]	429±63b	442[325;733]	440±89b	1.10816e-05
SM18:0/22:0	349[282;636]	396±113b	480[332;810]	512±123a	384[274;762]	422±123b	412[293;643]	432±100b	0.00786078
SM18:0/23:0	212[172;384]	224±45b	319[208;444]	320±67a	240[192;373]	256±50b	242[177;392]	248±58b	1.1645e-05
SM18:0/24:1	103[71;180]	108±30b	203[106;397]	210±71a	124[61;593]	145±112b	106[71;203]	115±33b	3.75831e-07
SM18:0/24:0	141[119;181]	145±18b	221[159;316]	220±42a	155[131;218]	157±19b	154[103;312]	163±46b	7.37832e-08
Sum DHSM	8,494[7,376;10,434]	8,652±787c	11,189[8,323;15,582]	11,599±2,012a	9,591[7,982;13,614]	10,021±1,348b	8,925[7,539;12,023]	9,184±1,131bc	1.67221e-06
Hex18:1/16:0	68[42;100]	66±15b	77[49;197]	85±32a	62[50;86]	66±10b	67[48;95]	69±12ab	0.0462444
Hex18:1/18:0	21[11;34]	22±6	23[16;76]	27±13	23[16;31]	23±4	23[15;32]	23±5	0.78537
Hex18:1/22:0	217[131;291]	209±45	211[152;638]	237±107	206[148;266]	205±29	215[164;272]	215±27	0.768521
Hex18:1/24:1	152[93;287]	161±50	163[117;501]	182±86	147[95;200]	145±28	160[120;241]	165±30	0.194927
Hex18:1/24:0	106[70;153]	103±24	106[81;290]	115±46	104[64;139]	102±19	111[85;152]	111±19	0.572783
Sum HexCer	550[356;831]	561±131	578[430;1,702]	646±280	534[382;691]	541±81	568[434;753]	582±85	0.49032
Lac18:1/16:0	2,621[2,061;4,205]	2,750±552b	4,369[2,789;6,622]	4,364±1,104a	3,075[2,223;6,739]	3,365±1,235b	2,688[1,816;4,833]	2,997±797b	1.07583e-05
Lac18:1/18:0	63[20;90]	59±16	72[19;108]	70±20	67[23;142]	71±26	63[22;95]	62±14	0.224372
Lac18:1/22:0	95[56;150]	97±21	101[68;253]	114±48	113[81;188]	119±32	103[75;144]	103±18	0.191345
Lac18:1/24:1	116[68;199]	122±32	148[90;728]	192±148	133[90;300]	145±50	127[71;281]	134±48	0.181731
Lac18:1/24:0	72[51;101]	74±13	78[51;229]	87±40	85[72;101]	86±8	79[57;104]	79±13	0.0161352
Sum LacCer	2,971[2,368;4,584]	3,102±591b	4,829[3,070;7,236]	4,829±1,212a	3,515[2,634;7,349]	3,787±1,300b	3,115[2,097;5,229]	3,376±833b	1.21625e-05
Results are expressed in nmol/mL of plasma as Med[min;max] and as mean±SD, n=20 for control and haptoglobin group, n=19 for ketosis group and n=21 for mastitis group. All the data are presented in this table (with extreme values). Significant difference among groups (Kruskall-Wallis, P<0.05) are highlighted in red.

## Sheet: Table S9
Table S9: Effect of haptoglobin, ketosis and mastitis on the sphingolipids ratio
Group	Control	Haptoglobin	Ketosis	Mastitis	Statistic (P)
Sphingoid bases and lysosphingolipids
m181:d181	0.006±0.002	0.007±0.002	0.007±0.001	0.007±0.002	0.475899
d181P:d181	7.09±1.95	6.76±2.05	7.36±1.76	6.23±1.99	0.324219
So1P:Cer	0.27±0.06	0.28±0.1	0.3±0.08	0.26±0.07	0.427
LacSo:LacCer	0.006±0.002a	0.003±0.001c	0.004±0.002b	0.005±0.001b	<0.0001
LysoSM:SM	0.0003±0a	0.0002±0c	0.0002±0bc	0.0002±0ab	<0.0001
Sphingolipids within the same class
Cer_C22-24:C16	1.66±0.25b	1.94±0.23a	1.75±0.21b	1.74±0.22b	0.00335961
SM_C22-24:C16	3.4±0.25	3.51±0.39	3.34±0.34	3.29±0.2	0.136348
Hex_C22-24:C16	7.07±0.68a	6.39±0.69b	6.87±0.67a	7.14±0.63a	0.0038504
Lac_C22-24:C16	0.11±0.02a	0.08±0.02b	0.11±0.03a	0.11±0.02a	0.000862156
DHCer_C22-24:C16	2.41±0.81b	1.7±0.77c	3±0.83a	2.16±0.86bc	<0.0001
DHSM_C22-24:C16	0.13±0.02ab	0.15±0.02a	0.12±0.02b	0.14±0.02ab	0.00801865
Cer_C16:C14	85.8±14.4c	111.5±20.1a	99.3±15.6b	83.3±13.8c	<0.0001
Cer_C18:C14	9.2±1.8c	14.6±4.1a	11.8±2.8b	9.9±2.4bc	<0.0001
Cer_C20:C14	2.07±0.49c	3.07±0.82a	2.55±0.55b	2.16±0.42c	<0.0001
Cer_C22:C14	22±5.11c	32.97±7.37a	27.14±5.36b	22.77±5.91c	<0.0001
Cer_C24:C14	31.03±8.97b	53.44±23.76a	36.99±9.65b	32.05±10.26b	<0.0001
Cer_C26:C14	5.66±1.32c	7.72±1.04a	6.79±1.03b	5.54±1.08c	<0.0001
SM_C16:C14	11.3±0.5b	12.5±1a	11.5±0.9b	11.2±0.7b	0.000298228
SM_C18:C14	12.1±1.2b	13.8±2a	12.3±1.4b	11.8±1.1b	0.00248855
SM_C20:C14	1.37±0.13b	1.6±0.15a	1.41±0.17b	1.38±0.13b	0.000119843
SM_C22:14	18.97±2.69b	21.59±3.7a	19.12±3.53b	18.17±2.92b	0.000547851
SM_C24:14	3.72±0.38b	4.3±0.55a	3.74±0.43b	3.69±0.59b	0.000237924
SM_C26:C14	0.18±0.04b	0.28±0.08a	0.18±0.05b	0.22±0.06b	<0.0001
DHCer to Cer
DHCer:Cer	0.14±0.03b	0.17±0.04a	0.14±0.02b	0.17±0.02a	0.0109257
DHCer:Cer C16	0.14±0.05b	0.22±0.13a	0.11±0.04b	0.17±0.07ab	0.000574716
DHCer:Cer C17	0.27±0.07ab	0.32±0.08a	0.23±0.09b	0.3±0.07a	0.00178185
DHCer:Cer C18	0.29±0.08b	0.41±0.11a	0.34±0.07b	0.36±0.1ab	0.00132922
DHCer:Cer C20	0.18±0.08	0.2±0.06	0.22±0.07	0.21±0.05	0.31556
DHCer:Cer C22	0.16±0.05	0.15±0.06	0.18±0.04	0.17±0.04	0.288252
DHCer:Cer C23	0.46±0.12a	0.38±0.1b	0.47±0.1a	0.48±0.08a	0.0147112
DHCer:Cer C24	0.39±0.08a	0.32±0.08b	0.4±0.08a	0.43±0.09a	0.00133117
DHSM to SM
DHSM:SM	0.047±0.004c	0.064±0.011a	0.054±0.006b	0.049±0.005c	<0.0001
DHSM:SM_C16	0.24±0.02c	0.34±0.07a	0.29±0.05b	0.25±0.03c	<0.0001
DHSM:SM_C18	0.03±0.004b	0.04±0.008a	0.033±0.005b	0.034±0.006b	0.000296273
DHSM:SM_C20	0.12±0.01b	0.17±0.03a	0.13±0.01b	0.13±0.02b	<0.0001
DHSM:SM_C22	0.009±0.002b	0.011±0.002a	0.009±0.002b	0.01±0.002b	0.000917622
DHSM:SM_C23	0.02±0.003b	0.028±0.005a	0.021±0.003b	0.021±0.003b	<0.0001
DHSM:SM_C24:1	0.011±0.002b	0.021±0.006a	0.013±0.003b	0.012±0.003b	<0.0001
DHSM:SM_C24:0	0.016±0.002b	0.024±0.004a	0.018±0.002b	0.018±0.003b	<0.0001
Cer to SM
Cer:SM	0.007±0.001	0.007±0.001	0.008±0.001	0.007±0.001	0.714888
Cer:SM_C14	0.002±0.0003a	0.0014±0.0002c	0.0016±0.0002b	0.0019±0.0003a	<0.0001
Cer:SM_C15	0.0023±0.0005	0.0022±0.0005	0.0026±0.0006	0.0023±0.0005	0.432013
Cer:SM_C16	0.014±0.003	0.013±0.002	0.014±0.003	0.014±0.003	0.382698
Cer:SM_C17	0.0029±0.0002b	0.0029±0.0004b	0.0034±0.0003a	0.003±0.0005b	0.00039262
Cer:SM_C18	0.0015±0.0002	0.0016±0.0003	0.0016±0.0003	0.0015±0.0002	0.903347
Cer:SM_C20	0.0029±0.0005	0.003±0.001	0.0031±0.0006	0.003±0.0005	0.605953
Cer:SM_C22	0.0021±0.0003	0.0022±0.0004	0.0023±0.0003	0.0023±0.0003	0.228742
Cer:SM_C23	0.01±0.002	0.011±0.002	0.01±0.002	0.01±0.002	0.499236
Cer:SM_C24	0.015±0.003	0.017±0.003	0.016±0.002	0.015±0.003	0.385451
Cer:SM_C25	0.016±0.003ab	0.013±0.002c	0.017±0.003a	0.015±0.003b	<0.0001
Cer:SM_C26	0.058±0.014ab	0.041±0.012c	0.063±0.017a	0.05±0.014bc	<0.0001
Cer to HexCer
Cer:HexCer	2.48±0.62	2.32±0.35	2.53±0.43	2.39±0.37	0.635253
Cer:HexCer_C16	6.23±2.17a	4.38±1.45b	6.36±2.19a	5.63±1.33a	0.00193017
Cer:HexCer_C18	2.04±0.59	2.01±0.76	2.25±0.93	2.02±0.43	0.957009
Cer:HexCer_C22	0.47±0.1	0.46±0.11	0.51±0.12	0.46±0.07	0.430685
Cer:HexCer_C24:1	1.13±0.29	1.07±0.29	1.3±0.33	1.08±0.21	0.0994589
Cer:HexCer_C24:0	1.34±0.27	1.41±0.29	1.4±0.36	1.26±0.25	0.214445
Cer to LacCer
Cer:LacCer	0.44±0.08a	0.28±0.07b	0.39±0.09a	0.42±0.1a	<0.0001
Cer:LacCer_C16	0.14±0.04a	0.08±0.02b	0.13±0.04a	0.13±0.04a	<0.0001
Cer:LacCer_C18	0.84±0.53	0.74±0.32	0.75±0.29	0.75±0.23	0.69519
Cer:LacCer_C22	1.02±0.21	0.96±0.29	0.9±0.18	0.97±0.17	0.568572
Cer:LacCer_C24:1	1.47±0.38	1.18±0.46	1.35±0.38	1.43±0.46	0.0938543
Cer:LacCer_C24:0	1.84±0.33	1.89±0.38	1.63±0.34	1.76±0.37	0.205523
HexCer to LacCer
HexCer:LacCer	0.18±0.05a	0.14±0.05c	0.16±0.05bc	0.18±0.04ab	0.000131719
Hex:Lac_C16	0.025±0.007a	0.02±0.008b	0.021±0.006ab	0.024±0.006ab	0.0417588
Hex:Lac_C18	0.44±0.32	0.44±0.38	0.37±0.17	0.38±0.1	0.728171
Hex:Lac_C22	2.24±0.61	2.13±0.48	1.83±0.5	2.15±0.49	0.176273
Hex:Lac_C24:1	1.36±0.37a	1.11±0.4b	1.08±0.35b	1.33±0.41ab	0.01272
Hex:Lac_C24:0	1.39±0.2	1.37±0.29	1.2±0.25	1.42±0.27	0.104825
Saturation of fatty acid (insat:sat)
Cer	0.53±0.06	0.51±0.06	0.54±0.07	0.54±0.06	0.46449
Cer_C18	1.09±0.17a	0.9±0.22b	1.03±0.19ab	1.02±0.12ab	0.0374344
Cer_C24	2.18±0.3	1.95±0.33	2.17±0.41	2.18±0.41	0.152511
Cer_C25	4.44±0.36	4.24±0.47	4.43±0.51	4.51±0.27	0.207743
SM	0.31±0.02a	0.29±0.03b	0.3±0.03ab	0.32±0.02a	0.0116698
SM_C16	0.39±0.04a	0.33±0.04b	0.36±0.04a	0.38±0.03a	0.000125447
SM_C18	0.085±0.006a	0.08±0.009b	0.085±0.009a	0.089±0.005a	0.00138939
SM_C20	0.014±0.002ab	0.012±0.001b	0.013±0.002b	0.014±0.002a	0.00204059
SM_C22	0.103±0.013	0.1±0.013	0.107±0.018	0.109±0.013	0.216953
SM_C23	0.65±0.04a	0.55±0.06c	0.61±0.06b	0.65±0.06a	<0.0001
SM_C24	1.71±0.13	1.69±0.14	1.65±0.17	1.67±0.16	0.700064
SM_C25	0.71±0.19	0.56±0.13	0.7±0.21	0.68±0.19	0.0605793
SM_C26	0.6±0.13a	0.44±0.09b	0.58±0.11a	0.55±0.11a	0.000122221
Results are expressed as mean±SD, n=20 for control and haptoglobin group, n=19 for ketosis group and n=21 for mastitis group. ANOVA was used to asses the difference between groups when the analyte followed a normal distribution, otherwise Kruskal-Wallis was used. Statistically different groups are identified by different letters (P<0.05).

## Sheet: Table S10
Table S10: Sphingolipid-cytokine Pearson correlation matrixes and their P value
Control	Correlation Matrix	Variables	m18:1	d18:1	d18:0	d18:1P	18:0/16:0	18:0/17:0	18:0/18:0	18:0/20:0	18:0/22:0	18:0/23:0	18:0/24:0	18:1/14:0	18:1/15:0	18:1/16:0	18:1/17:0	18:1/18:1	18:1/18:0	18:1/20:0	18:1/22:0	18:1/23:0	18:1/24:2	18:1/24:1	18:1/24:0	18:1/25:1	18:1/25:0	18:1/26:0	LacSo	Lac18:1/16:0	Lac18:1/18:0	Lac18:1/22:0	Lac18:1/24:1	Lac18:1/24:0	SM18:0/16:0	SM18:0/18:0	SM18:0/20:0	SM18:0/22:0	SM18:0/23:0	SM18:0/24:1	SM18:0/24:0	Hex18:1/16:0	Hex18:1/18:0	Hex18:1/22:0	Hex18:1/24:1	Hex18:1/24:0	LysoSM	SM18:1/14:0	SM18:1/15:0
		IL10	-0.080563	-0.360305	0.136957	-0.105476	0.354446	0.257377	-0.0715857	0.158284	0.222632	0.418282	0.289146	0.183589	0.0936272	0.0699047	0.326483	-0.0264529	-0.0571804	-0.166028	0.192491	0.398955	0.0971743	-0.0640942	0.212467	0.114089	0.331711	0.126322	-0.048778	0.273948	-0.31227	-0.151334	0.154009	0.137689	0.317731	0.340951	0.0170731	-0.0150726	-0.064771	-0.293314	0.0243435	-0.125321	0.0235893	-0.0759372	-0.144254	-0.0603791	-0.0111706	0.199262	0.356109
		IL1RA	-0.100108	-0.132161	-0.272028	-0.0463922	0.0327344	-0.265459	-0.312068	0.0315683	-0.147286	0.254661	-0.0495112	-0.259898	-0.12846	-0.171196	-0.181144	0.0357023	-0.329774	-0.517671	-0.244592	-0.0408701	-0.0162317	-0.286453	-0.0995173	0.0214858	-0.0208502	-0.107251	0.131195	0.209348	0.0925957	-0.247952	0.0659653	0.322877	0.461875	0.305482	-0.124864	-0.0223932	0.154846	0.0466694	-0.0584109	0.210678	0.0681134	0.176466	0.0600355	0.0611753	0.0754938	0.150475	0.0452347
		IL4	-0.197359	-0.0395768	-0.513887	0.0130762	-0.131161	-0.306776	-0.202375	-0.194537	0.121361	0.224286	0.141267	0.0714596	0.137514	0.18108	-0.150019	0.0688324	0.0186187	-0.317866	-0.0613324	-0.0815787	-0.13785	-0.0618548	0.0307339	-0.128857	-0.134423	-0.281082	0.21943	0.155128	0.233863	-0.0804586	0.130429	0.23005	0.286289	0.251457	0.200053	-0.15768	0.0679569	0.302616	0.00439232	0.120711	0.159853	0.16094	0.201346	0.197645	0.109358	-0.186777	-0.231578
		IL1a	-0.267729	-0.112409	-0.176777	0.0654694	0.49908	0.353111	-0.0952814	0.251857	0.206741	0.57847	0.339562	-0.0166573	0.199581	0.148106	0.167708	0.000678055	-0.0265412	-0.297184	0.172726	0.482179	0.0317302	-0.0243251	0.309633	0.0384587	0.302687	-0.014764	-0.0392195	0.631805	0.000909097	0.0356451	0.320712	0.290003	0.493586	0.45411	-0.00644684	0.0247415	0.130556	-0.156643	0.170269	-0.0225349	0.0712192	-0.0326753	-0.124008	-0.0100287	0.00873525	0.0620631	0.206375
		IL1b	-0.211479	-0.279647	-0.318837	-0.0815389	0.262954	0.0606421	-0.143406	0.0799307	0.166224	0.571786	0.367563	-0.226172	-0.0884875	-0.151236	-0.257611	-0.290073	-0.220895	-0.415149	-0.0727702	0.214336	-0.251607	-0.286286	0.0935331	-0.229697	-0.0231689	-0.198139	-0.106054	0.501532	0.144966	0.0972371	0.361189	0.284551	0.280105	0.175215	-0.0393458	-0.0738062	0.0864914	-0.190357	0.0818251	0.0730027	0.0427619	0.0270501	-0.136485	0.0290286	-0.139897	-0.0112359	-0.00366082
		IL6	0.0597799	-0.062927	-0.106838	-0.087242	-0.354004	-0.31597	-0.271991	-0.0947228	-0.04801	-0.0096959	-0.134679	0.238285	0.0692851	0.0944626	0.15491	0.194334	-0.239153	-0.311605	-0.0966514	-0.0703289	0.117963	-0.0876149	-0.08369	0.175745	0.0805255	-0.0171681	-0.0707483	-0.462265	-0.182437	-0.622164	-0.331014	-0.154611	0.167221	0.173513	-0.229963	-0.198526	-0.23387	-0.122617	-0.38705	0.122937	-0.0310096	0.0399285	-0.121086	-0.199016	0.264412	0.374297	0.143847
		TNFa	-0.0512771	-0.419659	-0.0827521	-0.107134	0.306302	-0.0662089	-0.123155	0.126273	0.232763	0.59179	0.347308	-0.0812074	-0.0738796	-0.14991	-0.113902	-0.324837	-0.295159	-0.3507	0.0179604	0.395085	-0.176256	-0.284249	0.111763	-0.149163	0.0899415	-0.190947	-0.0558165	0.31665	-0.211894	-0.120181	0.19489	0.113748	0.288022	0.219556	-0.175447	0.175346	0.108245	-0.402062	-0.151171	0.025135	-0.0146923	-0.00792395	-0.0929382	0.00432177	-0.0810735	0.149877	0.239557
		IL2	0.0168319	-0.199076	0.0992781	-0.0695188	0.373222	0.279233	0.120245	0.327594	0.419058	0.48657	0.412403	0.348124	0.26462	0.282955	0.476631	0.218272	0.160144	-0.0361543	0.529341	0.561008	0.275793	0.362675	0.500744	0.26127	0.547099	0.284163	-0.00545904	0.127959	-0.29898	-0.220351	0.127817	0.0599018	0.190896	0.479089	-0.00911198	-0.018291	-0.0126908	-0.238895	0.0357414	0.0973725	0.253183	0.0605313	-0.0236056	0.0997777	0.209023	0.198315	0.33089
		IFNg	0.0267595	-0.112603	-0.105541	-0.0125811	0.0890779	-0.23536	-0.126728	0.105778	-0.0775246	0.250747	-0.0683906	-0.0524997	0.0220577	0.0547584	0.115028	0.0125423	-0.255875	-0.257915	-0.199719	0.0307928	0.0928274	-0.199199	-0.214889	0.0805197	-0.0800919	-0.196193	0.00506355	-0.0734344	-0.142283	-0.385098	-0.319645	-0.183688	0.242319	0.12981	-0.152016	0.450755	0.783989	-0.12523	-0.148644	-0.143509	-0.285423	-0.257295	-0.20289	-0.239458	0.227862	0.22091	0.453567
		IL17A	0.0831509	0.301764	0.109688	0.261271	0.180602	-0.30317	-0.0398352	0.0997121	-0.288117	-0.229676	-0.427967	-0.297583	-0.0982984	-0.100307	-0.15969	-0.153475	-0.206423	0.136174	-0.342581	-0.0515346	0.0130683	-0.0852372	-0.191304	-0.00273841	-0.203481	-0.491247	-0.032401	-0.00100767	-0.40473	-0.311277	-0.121226	-0.435792	0.461998	-0.0150084	-0.0623691	0.660159	0.561551	0.357175	-0.0285309	0.0865147	-0.241774	-0.000961798	0.151187	-0.274575	0.248021	-0.0918018	0.182799
		CXCL8	-0.108449	0.103979	0.156845	0.428639	0.165862	-0.11114	0.268781	0.439592	0.0684692	0.0699576	-0.0305153	-0.366494	-0.0582307	-0.139574	-0.244965	-0.237671	0.129372	0.154287	-0.0986308	-0.105347	-0.0646701	-0.0429948	-0.116291	-0.121771	-0.239262	-0.0801163	0.043011	0.168001	-0.193723	-0.00796329	0.0739963	0.0859827	0.568407	0.415108	0.0666778	0.415432	0.314094	0.235532	0.082697	0.126028	0.0405463	0.156949	0.120178	-0.233343	0.179309	-0.142742	0.0768428
		CCL2	0.47694	0.264687	-0.0198774	0.113173	0.33741	-0.0829727	-0.062627	0.19736	0.132571	0.351478	0.0947628	0.17814	-0.0143202	-0.0210932	0.14246	0.201711	-0.188568	-0.00921128	0.0919933	0.104456	0.381094	0.149744	0.149976	0.382332	0.410362	0.125868	0.425362	0.183527	-0.0681222	-0.215681	0.200471	0.23838	0.570017	0.339479	0.0288544	-0.0403201	0.20625	0.0440689	0.0546667	0.35033	0.117513	0.258247	0.277422	0.239716	0.313222	0.496665	0.41117
		CCL3	-0.106135	-0.0943564	-0.268947	0.0229203	0.125179	-0.0561091	-0.138604	0.247904	0.103738	0.510031	0.179161	-0.0616513	0.126143	0.088949	0.0493358	0.0698995	-0.177775	-0.410264	0.00788593	0.207244	0.0764592	-0.10955	0.0596851	0.0893384	0.122194	0.00741424	0.0369839	0.193992	0.097037	-0.200174	-0.0677877	0.241753	0.335366	0.391015	-0.226263	0.0459456	0.315063	-0.21744	-0.108631	0.0908298	0.00282666	-0.0180038	-0.158405	-0.0718122	0.133001	0.268174	0.253376
		CCL4	0.00157045	-0.00136981	-0.0808807	0.0253486	-0.105922	-0.306768	-0.230157	0.0618356	-0.119487	0.196525	-0.107178	-0.0254063	-0.0942343	-0.0614241	0.0403297	-0.0898482	-0.401339	-0.341539	-0.360752	-0.126224	-0.0120791	-0.348306	-0.392687	0.0113531	-0.233417	-0.254667	-0.0459853	-0.172277	-0.13029	-0.487802	-0.465243	-0.340707	0.283693	0.085732	-0.287551	0.35169	0.708164	-0.217502	-0.340949	-0.131305	-0.374588	-0.306906	-0.284643	-0.361342	0.266844	0.341507	0.543061
		CXCL10	-0.386099	-0.414962	0.246246	-0.196269	0.322203	0.192196	0.0845963	0.207325	0.128222	0.273902	0.236336	-0.281892	-0.0491369	-0.138313	-0.0623219	-0.252143	0.0351027	-0.160074	0.219928	0.477462	-0.221558	-0.0346087	0.309412	-0.216078	0.160009	0.0871545	-0.297059	0.274652	-0.34823	0.0146347	0.233154	0.0682969	0.0614223	0.361864	-0.0267646	0.250034	-0.0486631	-0.206437	0.0104194	0.0721662	0.224555	0.137583	-0.0200875	0.0302698	-0.219248	-0.313517	0.059659
	P value	Variables	m18:1	d18:1	d18:0	d18:1P	18:0/16:0	18:0/17:0	18:0/18:0	18:0/20:0	18:0/22:0	18:0/23:0	18:0/24:0	18:1/14:0	18:1/15:0	18:1/16:0	18:1/17:0	18:1/18:1	18:1/18:0	18:1/20:0	18:1/22:0	18:1/23:0	18:1/24:2	18:1/24:1	18:1/24:0	18:1/25:1	18:1/25:0	18:1/26:0	LacSo	Lac18:1/16:0	Lac18:1/18:0	Lac18:1/22:0	Lac18:1/24:1	Lac18:1/24:0	SM18:0/16:0	SM18:0/18:0	SM18:0/20:0	SM18:0/22:0	SM18:0/23:0	SM18:0/24:1	SM18:0/24:0	Hex18:1/16:0	Hex18:1/18:0	Hex18:1/22:0	Hex18:1/24:1	Hex18:1/24:0	LysoSM	SM18:1/14:0	SM18:1/15:0
		IL10	0.735635	0.118635	0.564765	0.658078	0.125191	0.273299	0.764244	0.505085	0.345453	0.0664519	0.216287	0.438465	0.694602	0.769635	0.160047	0.911852	0.810758	0.484195	0.416182	0.0814218	0.683596	0.788347	0.368477	0.631983	0.153071	0.595635	0.838184	0.242494	0.180115	0.524195	0.516799	0.562667	0.172212	0.141264	0.943046	0.949711	0.786162	0.20944	0.918858	0.598577	0.921365	0.750337	0.544002	0.800371	0.96272	0.399653	0.123304
		IL1RA	0.674539	0.578601	0.245944	0.846006	0.891029	0.257983	0.180411	0.89489	0.53548	0.27857	0.835783	0.268462	0.589372	0.470499	0.444692	0.881213	0.155631	0.0193962	0.298661	0.864162	0.945849	0.22079	0.676359	0.928359	0.930473	0.652668	0.581403	0.375713	0.697814	0.291861	0.782309	0.164986	0.0403494	0.190276	0.599922	0.925341	0.514496	0.845096	0.806759	0.372618	0.775391	0.456734	0.801485	0.79779	0.751751	0.526581	0.849806
		IL4	0.404261	0.868424	0.0204604	0.956365	0.581503	0.188309	0.392175	0.411149	0.610271	0.341787	0.55246	0.764648	0.563168	0.444855	0.527847	0.77308	0.937899	0.172021	0.797281	0.732418	0.562205	0.79559	0.897654	0.588214	0.572056	0.22995	0.352612	0.51372	0.321013	0.735966	0.583632	0.329192	0.221065	0.28487	0.397746	0.506733	0.775895	0.194679	0.985337	0.612198	0.500819	0.497872	0.394639	0.403566	0.646267	0.430413	0.3259
		IL1a	0.253781	0.637042	0.455927	0.783908	0.0250787	0.12672	0.689462	0.284079	0.381823	0.00754067	0.142996	0.944431	0.398882	0.533184	0.479722	0.997736	0.911559	0.203211	0.46648	0.0313167	0.894353	0.918919	0.184018	0.872111	0.19457	0.95074	0.869602	0.00280543	0.996965	0.881402	0.168001	0.214868	0.0269877	0.0442926	0.97848	0.917536	0.583262	0.509565	0.47294	0.92487	0.765419	0.891224	0.602445	0.966529	0.970844	0.794915	0.382683
		IL1b	0.37076	0.232439	0.170641	0.732544	0.26267	0.799518	0.546396	0.73764	0.483673	0.00843876	0.110858	0.337635	0.710655	0.524468	0.272847	0.214753	0.349326	0.0687256	0.760452	0.364179	0.284573	0.22107	0.694895	0.329956	0.922762	0.402368	0.656314	0.0242618	0.541995	0.683401	0.117667	0.224006	0.231642	0.459982	0.869186	0.757139	0.716922	0.421467	0.731639	0.759708	0.857934	0.90987	0.56612	0.903306	0.556358	0.962502	0.987779
		IL6	0.802314	0.79212	0.653924	0.714563	0.125695	0.174734	0.24601	0.691196	0.8407	0.967639	0.571317	0.311684	0.771625	0.692005	0.51432	0.411646	0.309871	0.181094	0.685214	0.768274	0.62038	0.713392	0.725746	0.458605	0.735754	0.94273	0.766929	0.0401589	0.441393	0.00339822	0.153989	0.515143	0.481018	0.464421	0.32938	0.401431	0.320998	0.606551	0.0918085	0.605605	0.89674	0.867265	0.611088	0.400246	0.259935	0.103979	0.545151
		TNFa	0.830006	0.0654703	0.728708	0.653024	0.189027	0.781524	0.60496	0.59578	0.32336	0.00598347	0.133521	0.733594	0.756904	0.528151	0.632545	0.162289	0.206455	0.129515	0.940091	0.0846975	0.45728	0.224519	0.638989	0.530232	0.706102	0.420001	0.815196	0.173758	0.3698	0.613774	0.410284	0.633009	0.218159	0.35233	0.459379	0.459641	0.649645	0.0788606	0.524646	0.916229	0.950978	0.973551	0.696747	0.985573	0.734018	0.528243	0.30903
		IL2	0.94385	0.400103	0.677096	0.770874	0.105056	0.233159	0.613584	0.158548	0.065897	0.0295902	0.0707664	0.13255	0.259546	0.226728	0.0336097	0.355224	0.500029	0.879719	0.0163898	0.0100692	0.239209	0.116053	0.0245219	0.265853	0.0125423	0.224666	0.981777	0.590839	0.200363	0.350546	0.591255	0.801919	0.420129	0.0325784	0.969587	0.93899	0.95765	0.31041	0.881084	0.682982	0.281466	0.799877	0.92131	0.675556	0.376472	0.401941	0.154153
		IFNg	0.910834	0.636455	0.657878	0.958016	0.708805	0.317838	0.594445	0.657157	0.745282	0.286276	0.7745	0.826012	0.926457	0.818643	0.629162	0.958145	0.276206	0.272261	0.39855	0.897458	0.697092	0.399805	0.362914	0.735772	0.737128	0.407099	0.983097	0.758327	0.549577	0.0936	0.1695	0.438212	0.303316	0.585433	0.522304	0.0460851	< 0.0001	0.598845	0.53168	0.546106	0.222527	0.273456	0.390945	0.309235	0.333942	0.349293	0.0445788
		IL17A	0.727448	0.196001	0.645268	0.265851	0.446079	0.193822	0.867572	0.675758	0.218001	0.330001	0.0597784	0.202576	0.68012	0.673925	0.50126	0.518271	0.38257	0.567015	0.13925	0.829165	0.956392	0.720868	0.419118	0.990858	0.389539	0.0278345	0.892132	0.996636	0.0767093	0.181578	0.61067	0.0547685	0.040289	0.949925	0.793925	0.00153675	0.00998141	0.122105	0.904957	0.716848	0.304438	0.996789	0.524602	0.241375	0.291723	0.70029	0.44047
		CXCL8	0.649025	0.662653	0.509013	0.0593351	0.48464	0.640874	0.251849	0.0524542	0.774247	0.769465	0.898378	0.111981	0.807344	0.557281	0.297901	0.312969	0.58671	0.516035	0.679094	0.658471	0.786488	0.857168	0.625377	0.609055	0.309644	0.737051	0.857115	0.478942	0.413149	0.973419	0.756531	0.718521	0.00892487	0.0687562	0.780013	0.0685181	0.177449	0.317473	0.728882	0.5965	0.865229	0.50873	0.613783	0.322124	0.449395	0.548277	0.747452
		CCL2	0.0334786	0.259422	0.93371	0.63474	0.145711	0.728011	0.79309	0.404259	0.577411	0.128608	0.691072	0.452406	0.952218	0.929665	0.549075	0.393763	0.425926	0.969255	0.699692	0.661195	0.0973553	0.528612	0.527966	0.0961822	0.072313	0.596968	0.0615217	0.438622	0.775363	0.361104	0.396739	0.311484	0.00869049	0.143101	0.903884	0.865974	0.382978	0.853636	0.818942	0.129948	0.621722	0.271624	0.236332	0.308699	0.17872	0.0259043	0.0716977
		CCL3	0.656067	0.692335	0.251546	0.923588	0.598993	0.814244	0.560049	0.291958	0.66339	0.0215918	0.449775	0.796249	0.59616	0.709209	0.836357	0.769652	0.453348	0.0723871	0.973677	0.380638	0.748674	0.645685	0.802622	0.707989	0.607804	0.975251	0.876979	0.412487	0.684021	0.397455	0.776439	0.304481	0.148321	0.088247	0.337435	0.847472	0.176043	0.357106	0.648474	0.703324	0.990563	0.939947	0.504757	0.763518	0.576167	0.252963	0.281087
		CCL4	0.994757	0.995427	0.734628	0.915519	0.656718	0.188322	0.328962	0.795652	0.615836	0.406289	0.652889	0.915328	0.692714	0.796984	0.865942	0.706393	0.0794517	0.140534	0.118144	0.595924	0.95969	0.132334	0.0867761	0.962111	0.321965	0.278558	0.847341	0.467659	0.584036	0.0291195	0.0387263	0.141568	0.225466	0.71931	0.218947	0.128362	0.000475967	0.356965	0.141267	0.581085	0.103689	0.188112	0.223849	0.1175	0.255413	0.140574	0.0133457
		CXCL10	0.0926785	0.0688631	0.295302	0.406914	0.16592	0.41691	0.722887	0.380449	0.590069	0.242576	0.315776	0.228552	0.837009	0.560882	0.794078	0.283513	0.883195	0.50022	0.351493	0.0332582	0.347844	0.884828	0.184347	0.3602	0.500396	0.714838	0.203411	0.241237	0.132424	0.95117	0.322527	0.774801	0.79699	0.116932	0.910817	0.287695	0.83856	0.382539	0.965225	0.762385	0.341193	0.562971	0.933011	0.899192	0.353023	0.178289	0.802706
Hap	Correlation Matrix	Variables	m18:1	d18:1	d18:0	d18:1P	18:0/16:0	18:0/17:0	18:0/18:0	18:0/20:0	18:0/22:0	18:0/23:0	18:0/24:0	18:1/14:0	18:1/15:0	18:1/16:0	18:1/17:0	18:1/18:1	18:1/18:0	18:1/20:0	18:1/22:0	18:1/23:0	18:1/24:2	18:1/24:1	18:1/24:0	18:1/25:1	18:1/25:0	18:1/26:0	LacSo	Lac18:1/16:0	Lac18:1/18:0	Lac18:1/22:0	Lac18:1/24:1	Lac18:1/24:0	SM18:0/16:0	SM18:0/18:0	SM18:0/20:0	SM18:0/22:0	SM18:0/23:0	SM18:0/24:1	SM18:0/24:0	Hex18:1/16:0	Hex18:1/18:0	Hex18:1/22:0	Hex18:1/24:1	Hex18:1/24:0	LysoSM	SM18:1/14:0	SM18:1/15:0
		IL10	0.0228677	0.204937	0.259677	0.775913	-0.274797	-0.393282	0.506277	0.524647	0.141524	-0.275608	-0.230705	-0.0165954	0.172175	0.0717906	0.0021882	-0.136165	0.524415	0.43401	0.115934	-0.275094	0.00744055	0.0455166	-0.145671	-0.133636	-0.179133	0.130736	0.180728	-0.104741	0.175094	0.0770643	-0.096021	-0.0219715	-0.236562	-0.184544	-0.21253	0.539532	-0.167188	-0.25798	-0.365114	-0.0555781	-0.0707635	0.0388602	0.0451919	-0.0906051	0.0521027	0.197056	0.140767
		IL1RA	0.287648	0.0249113	0.396535	0.118418	-0.11565	-0.00246223	0.0954225	0.0862461	-0.183723	-0.371683	-0.294281	-0.149392	-0.267099	-0.303738	-0.144465	-0.29399	0.19595	0.195557	-0.16284	-0.30138	-0.123809	-0.0791986	-0.057762	-0.186054	-0.0988157	-0.0719357	0.177958	-0.28652	-0.0256814	0.243565	0.225998	0.167018	-0.273203	-0.147	-0.169952	0.0446597	-0.152565	0.0844197	-0.044345	0.248331	0.274061	0.316507	0.291837	0.253443	-0.267582	-0.299943	0.00437878
		IL4	0.0398122	0.155404	0.191016	-0.0737355	0.0208629	-0.280004	0.317878	0.458338	0.28422	-0.226217	0.0082088	-0.130718	0.112211	0.0830033	-0.00481015	-0.000956919	0.416348	0.47222	0.288905	0.15548	0.103606	0.298391	0.248707	0.0362232	0.119985	0.084341	-0.377966	0.216568	0.494293	0.450072	0.362313	0.36173	-0.270203	-0.113167	-0.0196035	-0.0648519	-0.0604377	-0.0202916	-0.0323174	0.17262	0.227073	0.200251	0.173862	0.178063	-0.196688	-0.205271	-0.444363
		IL1a	0.172323	0.205465	0.291325	0.570104	-0.225904	-0.372139	0.461315	0.294341	0.0450503	-0.384925	-0.257128	0.0928572	0.312619	0.2671	0.120458	-0.0339877	0.607051	0.498683	0.308587	-0.138046	0.11845	0.24183	-0.0550326	-0.0215616	-0.0810513	0.238184	0.15424	-0.159969	0.164584	0.0160188	-0.154483	-0.0702441	-0.101682	-0.153078	-0.27017	0.419876	-0.227684	-0.195006	-0.305388	-0.129612	-0.0848179	-0.0621165	-0.0827388	-0.137647	0.154552	0.128813	0.178185
		IL1b	0.293763	0.112563	0.417433	0.276804	-0.279276	-0.459595	0.529645	0.368872	0.152154	-0.367504	-0.228256	-0.0237416	0.290114	0.252719	0.114687	-0.025975	0.753714	0.692671	0.404008	0.0461575	0.14555	0.396367	0.0498306	0.00363239	0.0569805	0.222894	0.0385342	-0.0229985	0.355406	0.193663	0.0436051	0.0158685	-0.0634104	-0.155812	-0.14553	0.279423	-0.034379	-0.0305985	-0.143759	0.082698	0.128907	0.0953195	0.0708429	0.00417527	0.0402298	-0.138113	-0.128745
		IL6	-0.0929196	-0.167483	0.00496811	-0.134378	-0.0947159	0.0396443	0.12269	0.2318	0.119009	-0.0775902	-0.0164825	0.0204848	0.178666	0.135538	0.0976219	-0.0720573	0.299502	0.168748	0.073944	-0.0469673	-0.0430878	0.206028	0.0539897	-0.0389955	0.0412807	-0.0525604	-0.472649	0.0264259	0.21224	0.237373	0.267636	0.210645	0.0532597	0.119357	0.403588	0.114403	0.12777	0.290352	0.164336	0.0765549	0.147938	0.126487	0.105465	0.130124	-0.21265	-0.0601663	-0.179461
		TNFa	0.13292	0.137368	0.293694	0.585355	-0.330501	-0.467772	0.53107	0.377461	0.109015	-0.332855	-0.226736	0.0448167	0.339537	0.271124	0.0797962	-0.0971268	0.68528	0.549335	0.300295	-0.147648	0.0530253	0.270971	-0.0467187	-0.0965772	-0.0601781	0.182129	0.133481	-0.202933	0.238972	0.072349	-0.0799073	-0.0118988	-0.067801	-0.15047	-0.221485	0.392944	-0.201784	-0.105249	-0.279778	-0.053938	-0.0147528	0.00217455	0.000249103	-0.0836709	0.00710129	0.0632462	0.0253396
		IL2	0.0655647	-0.0276246	0.11559	0.487044	-0.212442	-0.240896	0.267199	0.203168	0.063739	-0.311771	-0.172826	0.233374	0.366952	0.296175	0.205756	0.0429671	0.412758	0.307168	0.154378	-0.163114	0.119732	0.15404	-0.0326411	0.0247369	-0.0312576	0.195651	0.0144897	-0.153307	0.0862948	0.0547799	-0.0302072	0.0495768	-0.264729	-0.23541	-0.199605	0.273171	-0.316399	-0.236791	-0.338953	-0.163501	-0.161222	-0.0750555	-0.0738113	-0.114059	0.00716886	0.279369	0.24856
		IFNg	0.346096	0.190163	0.487687	0.277391	-0.186411	-0.450826	0.510967	0.362404	0.121363	-0.359279	-0.242203	0.0067981	0.27043	0.260375	0.129141	0.00275467	0.738966	0.704822	0.417193	0.0551687	0.182755	0.425869	0.0519589	0.0332226	0.079793	0.209656	0.0633077	-0.0522172	0.327511	0.185053	0.0186077	0.00764957	-0.052418	-0.117135	-0.203056	0.286463	-0.0665972	0.0145945	-0.12779	0.0625552	0.111673	0.0710079	0.051741	-0.0153138	0.0928379	-0.168772	-0.162167
		IL17A	-0.163951	0.00272906	-0.1761	0.429609	-0.133179	-0.142603	0.0924772	0.151147	0.156824	0.130274	0.122979	0.145938	0.141043	0.0823806	0.00246625	0.0194491	-0.0673359	-0.00168304	0.0130466	-0.0464022	-0.00332263	-0.24069	-0.0889797	-0.0518064	-0.103565	0.0490626	0.300927	-0.0439949	0.0376025	-0.121779	-0.234531	-0.139804	-0.232809	-0.149653	-0.328049	0.046377	-0.30773	-0.629195	-0.417338	-0.172624	-0.155176	-0.0937939	-0.106969	-0.138564	0.323008	0.311088	0.291629
		CXCL8	-0.0344913	0.0330256	0.129733	0.327683	-0.316302	-0.00379158	0.274163	0.153728	0.14463	-0.0596907	-0.0877003	-0.278531	-0.240892	-0.323789	-0.246381	-0.265421	0.171387	0.144075	-0.22711	-0.305624	-0.23361	-0.368114	-0.39035	-0.293867	-0.40434	-0.237035	0.219278	0.151897	-0.0678501	-0.0626182	-0.179405	-0.307017	0.00115248	0.0508121	0.140296	0.414813	0.352129	-0.107709	-0.00383611	-0.0314142	-0.0682206	0.0307809	0.00925267	-0.086003	0.0825056	-0.131153	0.0924767
		CCL2	-0.178801	0.0211023	-0.0297218	0.327489	-0.242327	0.0494847	0.277409	0.166972	0.190204	0.0525937	0.0154161	-0.253986	-0.109665	-0.214195	-0.181901	-0.234918	0.0381507	-0.0452026	-0.139442	-0.154745	-0.205797	-0.314779	-0.254149	-0.212033	-0.313808	-0.0567396	-0.000471208	0.293108	0.200366	-0.127918	-0.168257	-0.240346	0.0594507	-0.00237407	0.1573	0.15417	0.302986	-0.174811	-0.111296	-0.11445	-0.148491	-0.108163	-0.114924	-0.19025	0.042915	0.0710458	0.137208
		CCL3	0.26824	0.152174	0.435017	0.311971	-0.227782	-0.388352	0.550427	0.366623	0.131834	-0.375493	-0.253598	-0.0260628	0.291783	0.25661	0.105413	-0.0581169	0.774899	0.674065	0.374228	6.66979e-05	0.116326	0.367699	-0.0110327	-0.0278328	-0.0038764	0.175791	-0.0573513	0.00859868	0.353443	0.164012	0.0027235	-0.0302292	0.00537341	-0.0886139	-0.0763742	0.338514	0.0429366	0.0364815	-0.107785	0.00812509	0.0731939	0.0277758	-0.0066261	-0.0633765	0.0752635	-0.152301	-0.133127
		CCL4	0.335303	0.189258	0.485633	0.287629	-0.197761	-0.444616	0.536562	0.381282	0.142091	-0.364406	-0.237716	-0.00367636	0.280738	0.264269	0.124681	-0.0144768	0.763142	0.716409	0.415429	0.0435113	0.16761	0.42093	0.0401565	0.0163979	0.0626735	0.19789	0.0278775	-0.0335502	0.343109	0.194029	0.024484	0.00875655	-0.0415212	-0.110183	-0.170307	0.303294	-0.0351164	0.0317081	-0.110266	0.0532112	0.105486	0.0645264	0.0427298	-0.0226628	0.0794373	-0.179144	-0.177197
		CXCL10	-0.0909436	-0.176343	-0.036924	0.167446	0.111611	-0.224757	0.12625	0.215057	0.123921	0.0734465	0.0665403	0.221814	0.247846	0.273951	0.0981979	0.199729	0.256453	0.214683	0.231639	0.171716	0.135521	0.139012	0.158169	0.0708493	0.14465	0.147047	-0.130615	-0.147118	0.298859	0.136008	0.0353965	0.110865	-0.283475	-0.178639	-0.268253	-0.178712	-0.319023	-0.363093	-0.355608	-0.00321239	0.112145	0.0150795	-0.0547461	-0.0162116	0.234892	0.164659	-0.11546
	P value	Variables	m18:1	d18:1	d18:0	d18:1P	18:0/16:0	18:0/17:0	18:0/18:0	18:0/20:0	18:0/22:0	18:0/23:0	18:0/24:0	18:1/14:0	18:1/15:0	18:1/16:0	18:1/17:0	18:1/18:1	18:1/18:0	18:1/20:0	18:1/22:0	18:1/23:0	18:1/24:2	18:1/24:1	18:1/24:0	18:1/25:1	18:1/25:0	18:1/26:0	LacSo	Lac18:1/16:0	Lac18:1/18:0	Lac18:1/22:0	Lac18:1/24:1	Lac18:1/24:0	SM18:0/16:0	SM18:0/18:0	SM18:0/20:0	SM18:0/22:0	SM18:0/23:0	SM18:0/24:1	SM18:0/24:0	Hex18:1/16:0	Hex18:1/18:0	Hex18:1/22:0	Hex18:1/24:1	Hex18:1/24:0	LysoSM	SM18:1/14:0	SM18:1/15:0
		IL10	0.923763	0.38608	0.268883	< 0.0001	0.240978	0.0862565	0.0227407	0.0175506	0.551731	0.239537	0.32778	0.944637	0.467925	0.763588	0.992695	0.567041	0.0176097	0.0558805	0.626447	0.240451	0.975164	0.84888	0.540012	0.57433	0.449848	0.582739	0.445755	0.660322	0.460298	0.746747	0.687168	0.926743	0.3153	0.436045	0.368332	0.0140811	0.481105	0.272138	0.11344	0.815973	0.76688	0.870787	0.849946	0.704027	0.827309	0.404999	0.553881
		IL1RA	0.218783	0.916972	0.0834593	0.619021	0.627296	0.99178	0.689024	0.717693	0.438123	0.106612	0.207871	0.529594	0.254943	0.192947	0.543408	0.208343	0.407693	0.408653	0.492744	0.196599	0.603031	0.739963	0.808867	0.432231	0.678523	0.763123	0.452875	0.220676	0.914414	0.300758	0.338016	0.481557	0.243829	0.53628	0.473776	0.851695	0.520786	0.723444	0.852729	0.291099	0.242293	0.173962	0.21185	0.280955	0.254053	0.198848	0.985382
		IL4	0.867648	0.512963	0.41983	0.757365	0.930431	0.231817	0.172003	0.0421104	0.224568	0.337536	0.9726	0.58279	0.637639	0.727914	0.983942	0.996805	0.0678485	0.0355249	0.216687	0.512755	0.663794	0.201294	0.290345	0.879492	0.614356	0.723692	0.100364	0.359086	0.0267357	0.0464569	0.116445	0.117078	0.249252	0.634757	0.934621	0.785901	0.800181	0.932331	0.892409	0.466759	0.335662	0.39727	0.46351	0.452603	0.405893	0.385291	0.0496546
		IL1a	0.467538	0.384831	0.21269	0.00867792	0.338223	0.106149	0.0406242	0.207774	0.850411	0.0937598	0.273779	0.696999	0.179602	0.254941	0.61295	0.886882	0.00453448	0.0252129	0.185581	0.561647	0.618926	0.304321	0.81775	0.928107	0.734088	0.311895	0.516164	0.500504	0.488059	0.946558	0.515493	0.768546	0.669696	0.519366	0.249311	0.0653167	0.334329	0.409999	0.190419	0.586012	0.722189	0.794742	0.72875	0.562789	0.515303	0.588343	0.45229
		IL1b	0.208711	0.636577	0.0670621	0.23742	0.233085	0.041478	0.0163168	0.109497	0.521921	0.110921	0.333083	0.920858	0.214684	0.282378	0.630188	0.913439	0.000124271	0.000711459	0.0772873	0.846776	0.540352	0.0836025	0.834738	0.987874	0.811408	0.344871	0.871863	0.923328	0.124099	0.413294	0.855161	0.947059	0.790557	0.511844	0.540407	0.232829	0.885587	0.898102	0.545399	0.728879	0.588069	0.689344	0.766625	0.986062	0.866272	0.561455	0.588542
		IL6	0.696805	0.480319	0.983415	0.572188	0.691218	0.868202	0.606335	0.325424	0.617259	0.745074	0.945014	0.931689	0.451049	0.568845	0.682211	0.762734	0.19954	0.476961	0.756699	0.844119	0.856862	0.383503	0.82115	0.870341	0.862809	0.825814	0.0353348	0.911942	0.369001	0.313595	0.253952	0.372693	0.823531	0.616224	0.077625	0.63104	0.591391	0.214291	0.488723	0.748369	0.533654	0.595152	0.65811	0.584518	0.368055	0.801061	0.449004
		TNFa	0.576402	0.563588	0.208823	0.00669893	0.154667	0.0375407	0.015978	0.100857	0.647306	0.151574	0.3364	0.851179	0.143028	0.247579	0.738066	0.683743	0.00085466	0.0121147	0.198295	0.534465	0.824296	0.247857	0.844935	0.685444	0.801023	0.442176	0.574778	0.390844	0.310248	0.7618	0.737714	0.960291	0.776396	0.526593	0.348007	0.0865512	0.393588	0.65877	0.232211	0.821318	0.950777	0.99274	0.999168	0.725806	0.976296	0.791088	0.915549
		IL2	0.783601	0.907963	0.627476	0.0294084	0.368534	0.306251	0.254758	0.390284	0.789495	0.180849	0.46622	0.322056	0.111499	0.204823	0.384145	0.857259	0.0705002	0.187716	0.515783	0.492006	0.615108	0.516715	0.891338	0.917551	0.895919	0.408422	0.951654	0.518735	0.71754	0.818573	0.899399	0.835569	0.259343	0.317731	0.398824	0.243886	0.174118	0.314817	0.143761	0.490965	0.49711	0.753149	0.757122	0.632074	0.97607	0.232923	0.290641
		IFNg	0.134974	0.42195	0.0291632	0.236386	0.431333	0.0460466	0.0213129	0.116347	0.610266	0.119764	0.303554	0.977308	0.248838	0.267553	0.587384	0.990804	0.000197666	0.000520172	0.0672358	0.817306	0.440582	0.061179	0.827779	0.889413	0.738076	0.374995	0.790889	0.826935	0.15866	0.434758	0.937936	0.974466	0.826279	0.622851	0.39055	0.220772	0.780272	0.951304	0.591334	0.793323	0.639262	0.766096	0.82849	0.948907	0.69706	0.476898	0.494557
		IL17A	0.489755	0.990889	0.457682	0.0586995	0.575651	0.548669	0.698183	0.524713	0.509071	0.584082	0.605482	0.539262	0.553096	0.729882	0.991767	0.935135	0.777893	0.994381	0.956464	0.845973	0.988908	0.306677	0.709113	0.828277	0.663921	0.837252	0.197306	0.853879	0.874937	0.609032	0.319595	0.556625	0.323263	0.528867	0.157935	0.846056	0.186868	0.00295667	0.0671306	0.466747	0.513589	0.694084	0.653527	0.560164	0.164805	0.181857	0.21219
		CXCL8	0.885216	0.890065	0.585658	0.158428	0.174256	0.987342	0.24211	0.517575	0.542942	0.802603	0.713124	0.234387	0.30626	0.163727	0.295029	0.258055	0.469995	0.544509	0.335582	0.190059	0.321552	0.110283	0.0888371	0.208542	0.0770216	0.314304	0.352956	0.522635	0.776238	0.793119	0.44915	0.187944	0.996152	0.831527	0.555221	0.0689732	0.127853	0.651275	0.987194	0.8954	0.775047	0.897498	0.969117	0.718458	0.729487	0.581526	0.698185
		CCL2	0.450703	0.929634	0.901008	0.158688	0.303299	0.83587	0.236355	0.48168	0.421847	0.825705	0.948566	0.27989	0.645335	0.364503	0.442758	0.318772	0.873128	0.849911	0.557657	0.514773	0.384046	0.176454	0.27957	0.36948	0.177865	0.812192	0.998427	0.209776	0.396992	0.590957	0.478265	0.307391	0.803382	0.992074	0.507771	0.516355	0.194107	0.461034	0.640402	0.630898	0.532109	0.649893	0.629474	0.421732	0.85743	0.765974	0.564047
		CCL3	0.252842	0.521868	0.0552499	0.180555	0.334115	0.0906279	0.0119102	0.111845	0.579548	0.102791	0.28065	0.913147	0.211938	0.274781	0.658269	0.807714	< 0.0001	0.00111808	0.104048	0.999777	0.625273	0.110716	0.963179	0.907272	0.987059	0.458484	0.810202	0.971299	0.126339	0.489591	0.990908	0.899326	0.982062	0.710259	0.748945	0.144314	0.857359	0.878639	0.651044	0.972879	0.759096	0.907462	0.977882	0.790667	0.752486	0.521516	0.575801
		CCL4	0.148403	0.424202	0.0299522	0.218816	0.403286	0.0495095	0.014725	0.097176	0.550121	0.114194	0.312875	0.987727	0.230546	0.260203	0.600459	0.951697	< 0.0001	0.00038035	0.0685199	0.855469	0.479981	0.0645742	0.866513	0.945295	0.79294	0.402972	0.907124	0.888329	0.138602	0.412395	0.918392	0.970773	0.862018	0.643769	0.472841	0.193631	0.883149	0.894427	0.643515	0.823689	0.658047	0.786952	0.85804	0.924444	0.739205	0.44982	0.454841
		CXCL10	0.702969	0.457053	0.877177	0.480417	0.639448	0.340748	0.595847	0.36253	0.602701	0.758288	0.780456	0.347273	0.292075	0.242489	0.680431	0.398526	0.275086	0.363385	0.32577	0.469129	0.568893	0.558883	0.5054	0.766605	0.542885	0.536147	0.58309	0.535949	0.200554	0.567493	0.882224	0.641704	0.225839	0.45112	0.252817	0.450932	0.170378	0.115602	0.12387	0.989276	0.637836	0.949688	0.818683	0.945916	0.318828	0.487856	0.627866
Ket	Correlation Matrix	Variables	m18:1	d18:1	d18:0	d18:1P	18:0/16:0	18:0/17:0	18:0/18:0	18:0/20:0	18:0/22:0	18:0/23:0	18:0/24:0	18:1/14:0	18:1/15:0	18:1/16:0	18:1/17:0	18:1/18:1	18:1/18:0	18:1/20:0	18:1/22:0	18:1/23:0	18:1/24:2	18:1/24:1	18:1/24:0	18:1/25:1	18:1/25:0	18:1/26:0	LacSo	Lac18:1/16:0	Lac18:1/18:0	Lac18:1/22:0	Lac18:1/24:1	Lac18:1/24:0	SM18:0/16:0	SM18:0/18:0	SM18:0/20:0	SM18:0/22:0	SM18:0/23:0	SM18:0/24:1	SM18:0/24:0	Hex18:1/16:0	Hex18:1/18:0	Hex18:1/22:0	Hex18:1/24:1	Hex18:1/24:0	LysoSM	SM18:1/14:0	SM18:1/15:0
		IL10	-0.372251	-0.192078	-0.351079	0.100379	-0.106524	-0.0247133	-0.0613497	-0.176979	-0.115029	0.315994	0.0373546	-0.235898	-0.106182	-0.128102	-0.278183	-0.263917	-0.0405374	-0.217392	-0.0442289	0.160342	-0.224416	-0.0720879	0.188529	-0.212911	0.0255049	-0.25912	-0.103962	0.0763481	-0.0597724	-0.279468	-0.224811	-0.382573	0.25764	0.0815438	0.0859864	-0.108237	-0.0442391	-0.0846305	-0.00579808	-0.265864	-0.272211	-0.325783	-0.0912215	-0.14424	0.0846192	-0.0340194	0.0834968
		IL1RA	-0.15016	0.172278	-0.0895603	-0.0261245	0.274202	0.00532056	0.176903	0.215027	0.281521	0.284569	0.303135	-0.172534	0.190146	0.214922	-0.0335878	-0.032275	0.142386	0.155055	0.000347082	0.1285	-0.308734	-0.0590871	0.0951936	-0.275835	-0.127252	-0.118866	0.209938	0.133452	0.21288	0.0414092	0.258149	0.212766	0.181732	0.126184	-0.082022	-0.00698923	0.303718	0.064516	0.264505	0.486014	0.44616	0.0193911	0.0558826	-0.0245985	-0.174529	-0.341429	0.0264247
		IL4	0.23951	0.0488023	-0.027049	-0.00448908	0.427938	0.49438	0.00298013	0.237136	0.164939	0.258197	0.176086	0.18669	0.0628855	0.0877917	0.223219	0.0355365	0.0014507	0.119562	0.1515	0.280116	-0.0188692	0.104642	0.276158	-0.0401351	0.116834	-0.0601351	-0.0492528	0.0361094	-0.0909247	0.0767273	0.0159152	-0.180862	-0.101035	-0.241727	0.0825704	-0.0778817	0.0736472	0.0967596	0.329391	-0.00308811	0.0224089	-0.0732932	0.0497686	-0.0835989	-0.332863	-0.152447	0.00184307
		IL1a	0.267012	0.0434095	-0.0788238	0.00764814	0.54383	0.495055	0.0701664	0.164494	0.25985	0.407253	0.292032	0.0856104	0.0172625	0.0462977	0.217313	0.143449	0.0193745	0.137834	0.125282	0.381139	-0.0369158	0.134722	0.2545	-0.0391839	0.079358	-0.0681818	0.356162	0.115061	0.10451	0.124135	0.23589	0.0616799	-0.0752674	-0.262265	-0.120541	-0.196795	0.174341	0.0581898	0.35466	0.441275	0.422	0.172168	0.410772	0.0374907	-0.0778186	-0.187492	0.0269158
		IL1b	-0.11524	0.238117	-0.0353972	0.0828685	0.295413	-0.00955021	0.276658	0.325529	0.361839	0.212057	0.427731	-0.325136	0.084738	0.0591136	-0.0208997	-0.0579595	0.161497	0.196825	0.0101536	-0.0780963	-0.221281	0.0410571	-0.00775183	-0.217565	-0.253669	-0.1534	0.470302	0.0964721	0.368732	0.122667	0.244986	0.349147	0.0109995	0.0329761	-0.263984	0.00905946	0.134579	0.138733	0.0327089	0.481173	0.269694	0.117416	0.32472	0.136831	0.0473276	-0.310297	-0.090669
		IL6	0.121435	0.0388994	-0.0814406	-0.0332253	0.442154	0.369292	-0.0410509	0.232798	0.10896	0.234289	0.178346	0.18126	0.0505605	0.081988	0.366072	0.208316	0.003934	0.09382	0.173448	0.125085	0.202501	0.166336	0.0785657	0.184813	0.108674	-0.0128784	0.183341	-0.193922	0.00430696	0.136188	-0.0549917	0.057413	-0.141593	-0.191411	-0.103082	-0.139476	-0.127818	0.0217046	0.0567465	0.0455378	0.0283997	0.0151826	0.0752575	0.055478	0.0676673	0.101815	0.147025
		TNFa	0.1649	0.320474	0.0527738	0.271368	0.248184	0.406166	0.303577	0.352281	0.341742	0.109968	0.214696	-0.186258	0.050523	0.0133196	-0.0550359	-0.269617	0.138864	0.215031	0.0743353	0.0979872	-0.282124	0.163564	0.0793553	-0.314184	-0.271566	-0.31567	0.279412	0.21189	0.296943	0.252296	0.292361	0.0580157	0.143796	0.0565861	0.0614977	0.197302	0.382764	0.376813	0.253694	0.27344	0.230711	0.143234	0.399889	0.0209293	-0.121953	-0.409933	-0.180841
		IL2	0.156121	0.285726	0.0499432	0.229843	-0.0789943	0.0145426	0.160232	0.0872543	-0.130435	-0.153199	-0.0699384	-0.294327	-0.328957	-0.368712	-0.217051	-0.164967	-0.135932	-0.165801	-0.261038	-0.439897	-0.0268244	0.10473	-0.27826	-0.000698203	-0.388712	-0.224759	0.480784	-0.0711504	0.216332	-0.0838262	0.00307167	0.064631	-0.0504777	0.121341	-0.194054	0.0503318	-0.0829843	0.38837	0.0129163	0.254222	-0.145943	0.410247	0.646411	0.493212	0.161211	-0.196	-0.153921
		IFNg	-0.0449834	-0.284783	-0.0666907	-0.170373	0.451335	-0.0950804	-0.00306063	0.0367354	0.0568113	0.0902501	0.0483106	-0.301092	-0.0810045	-0.080131	-0.0827499	-0.158314	-0.0442934	0.114099	-0.0407867	0.488806	-0.205816	-0.0767876	0.521321	-0.179978	0.277723	-0.198888	0.0207115	0.593653	0.104527	0.0678727	0.695515	0.429069	0.173132	-0.109297	0.112574	-0.0665452	0.47597	-0.00463802	0.699377	0.621718	0.348405	0.164055	0.261054	0.0890761	-0.2133	-0.351465	-0.172586
		IL17A	-0.0552039	0.0751131	-0.0249131	0.245817	0.282099	0.0946808	0.377954	0.347669	0.373735	-0.0385481	0.21147	-0.21039	0.267489	0.228836	-0.134912	-0.365915	0.33833	0.438649	0.227577	0.305191	-0.398151	0.173026	0.380622	-0.487299	0.0356331	-0.13516	-0.0883433	0.717703	0.346101	0.357882	0.728721	0.435558	0.412813	0.203046	0.46406	0.359696	0.734836	0.277015	0.613159	0.255698	0.22737	-0.14244	0.0282496	-0.233089	-0.346213	-0.5489	-0.392856
		CXCL8	-0.140313	0.451466	0.104761	0.524708	0.181032	0.339051	0.695315	0.685126	0.620288	-0.111937	0.466819	-0.0704105	0.585663	0.567393	-0.033933	-0.150248	0.634797	0.615529	0.396922	-0.127611	-0.372359	0.42893	-0.065904	-0.51208	-0.312097	0.218455	0.0630998	0.398886	0.605925	0.546757	0.582048	0.477456	0.26575	0.273216	0.21718	0.377604	0.632691	0.466451	0.39127	0.185585	0.302178	-0.0473505	0.0289838	-0.264773	-0.395546	-0.694522	-0.408791
		CCL2	-0.169526	0.39546	0.246804	0.611541	0.289729	0.382815	0.786363	0.814067	0.761466	-0.253452	0.493841	-0.0843081	0.713224	0.65478	0.0967728	-0.264445	0.814927	0.798731	0.605944	-0.0176284	-0.328995	0.556991	0.0896008	-0.539821	-0.175553	0.281476	-0.0608434	0.64521	0.724575	0.811845	0.73365	0.694381	0.384973	0.421171	0.531279	0.607601	0.751167	0.501439	0.354666	-0.0238789	0.19945	-0.311849	-0.211048	-0.484603	-0.271537	-0.636286	-0.514373
		CCL3	-0.229986	0.270899	0.102822	0.221767	0.305902	0.173113	0.47851	0.520516	0.719017	0.074369	0.491501	-0.336634	0.481083	0.450803	-0.00240196	-0.251222	0.490327	0.615161	0.347686	0.316713	-0.439022	0.132509	0.231217	-0.511123	-0.143279	-0.14994	0.0469886	0.45759	0.525415	0.51558	0.641325	0.400808	0.303587	0.0733384	0.0062239	0.309665	0.72042	0.171251	0.199591	0.379934	0.581899	-0.0192854	0.0337708	-0.328636	-0.152432	-0.498561	-0.271185
		CCL4	-0.256505	0.497359	0.194019	0.407166	0.0652961	0.209127	0.622086	0.635805	0.808353	-0.0840465	0.496622	-0.269983	0.638474	0.595082	-0.0122397	-0.285648	0.64575	0.721365	0.450999	0.08062	-0.439487	0.229409	-0.00486637	-0.557244	-0.328848	-0.0677182	-0.0552586	0.326976	0.593254	0.621862	0.482666	0.309976	0.319087	0.21046	0.0504968	0.495283	0.694132	0.27304	-0.0531484	0.0848442	0.44995	-0.125417	-0.139124	-0.457334	-0.150984	-0.475223	-0.323602
		CXCL10	-0.0848102	0.119353	-0.327369	-0.059493	-0.226635	-0.212917	-0.0923225	0.0351291	-0.0581777	-0.0574469	-0.0325849	-0.207114	-0.0972948	-0.0646668	-0.174625	-0.080314	-0.0918696	0.079608	-0.123538	-0.088527	-0.0561844	-0.140913	-0.140146	-0.049398	-0.116572	-0.235961	0.0111827	-0.203715	-0.0167496	-0.0943033	0.124408	0.0736882	-0.0884652	-0.227915	-0.296135	-0.125735	0.0851763	-0.151974	-0.0641902	0.0446715	-0.217377	0.0736491	0.0510754	0.107742	-0.143915	-0.0044285	0.115586
	P value	Variables	m18:1	d18:1	d18:0	d18:1P	18:0/16:0	18:0/17:0	18:0/18:0	18:0/20:0	18:0/22:0	18:0/23:0	18:0/24:0	18:1/14:0	18:1/15:0	18:1/16:0	18:1/17:0	18:1/18:1	18:1/18:0	18:1/20:0	18:1/22:0	18:1/23:0	18:1/24:2	18:1/24:1	18:1/24:0	18:1/25:1	18:1/25:0	18:1/26:0	LacSo	Lac18:1/16:0	Lac18:1/18:0	Lac18:1/22:0	Lac18:1/24:1	Lac18:1/24:0	SM18:0/16:0	SM18:0/18:0	SM18:0/20:0	SM18:0/22:0	SM18:0/23:0	SM18:0/24:1	SM18:0/24:0	Hex18:1/16:0	Hex18:1/18:0	Hex18:1/22:0	Hex18:1/24:1	Hex18:1/24:0	LysoSM	SM18:1/14:0	SM18:1/15:0
		IL10	0.116538	0.430821	0.140531	0.682632	0.664258	0.920008	0.802976	0.468567	0.639126	0.18752	0.879326	0.330919	0.665274	0.601227	0.248831	0.274925	0.869125	0.371312	0.857319	0.511997	0.355666	0.769314	0.439545	0.381494	0.917454	0.284065	0.671896	0.756063	0.807951	0.246561	0.354796	0.105969	0.286924	0.739992	0.726331	0.659167	0.857286	0.730492	0.981206	0.271266	0.259555	0.173473	0.710334	0.555769	0.730527	0.890036	0.733977
		IL1RA	0.539486	0.480647	0.715398	0.915455	0.255947	0.982753	0.46876	0.376665	0.242961	0.237679	0.207104	0.479984	0.435561	0.376905	0.891423	0.895644	0.560912	0.526186	0.998875	0.600088	0.198418	0.810114	0.698274	0.253013	0.603663	0.627907	0.388332	0.585988	0.381564	0.866335	0.285938	0.381825	0.456508	0.606729	0.738518	0.977345	0.206187	0.793013	0.273816	0.0348771	0.055527	0.937198	0.820248	0.920378	0.474842	0.152536	0.914487
		IL4	0.323349	0.842732	0.912474	0.985448	0.0675824	0.0314239	0.990339	0.328313	0.49981	0.285847	0.470848	0.444102	0.79814	0.720802	0.358304	0.885162	0.995297	0.62588	0.535829	0.24542	0.938885	0.669866	0.252436	0.870414	0.633839	0.806806	0.841298	0.883323	0.711239	0.754887	0.948439	0.458703	0.680664	0.318755	0.736828	0.751309	0.764457	0.693537	0.168481	0.989989	0.927447	0.765558	0.839656	0.733663	0.163769	0.533254	0.994025
		IL1a	0.269124	0.859937	0.748393	0.97521	0.0160897	0.0311573	0.77531	0.500983	0.282662	0.0835229	0.22506	0.727484	0.944081	0.850715	0.37149	0.55796	0.937251	0.573629	0.609323	0.107395	0.880734	0.582394	0.293044	0.873461	0.746741	0.781516	0.13448	0.639032	0.67026	0.612628	0.330936	0.801936	0.759419	0.278052	0.623035	0.419368	0.475327	0.812949	0.136248	0.0585856	0.071904	0.48093	0.080633	0.87889	0.751505	0.442113	0.912903
		IL1b	0.638505	0.326258	0.885609	0.735911	0.219487	0.969048	0.251543	0.173827	0.127942	0.383449	0.0677294	0.174379	0.730162	0.81003	0.932322	0.813676	0.508924	0.419296	0.967093	0.750645	0.362602	0.867462	0.974874	0.370921	0.294677	0.530667	0.0421504	0.694406	0.120308	0.616872	0.312071	0.14288	0.964353	0.893389	0.274799	0.970637	0.582799	0.571109	0.894248	0.0370055	0.264161	0.632138	0.174963	0.576448	0.84743	0.196037	0.712017
		IL6	0.62044	0.874373	0.74031	0.892588	0.0580257	0.119703	0.867481	0.337499	0.657022	0.334325	0.465083	0.457698	0.837137	0.738623	0.123214	0.392091	0.987247	0.702437	0.477626	0.609892	0.405735	0.496135	0.749192	0.44878	0.65787	0.958269	0.452464	0.426325	0.986038	0.578258	0.82307	0.815404	0.563119	0.432456	0.674529	0.569029	0.602039	0.929722	0.817513	0.853139	0.90812	0.95081	0.75945	0.821529	0.783127	0.678324	0.548081
		TNFa	0.499914	0.180999	0.830104	0.261093	0.305595	0.0844308	0.206409	0.139084	0.152135	0.654037	0.377419	0.445178	0.837256	0.95684	0.82293	0.264303	0.570742	0.376657	0.762316	0.689832	0.24191	0.503442	0.746749	0.190198	0.260731	0.187998	0.24666	0.383835	0.216997	0.297387	0.224513	0.813499	0.557	0.81802	0.80251	0.418149	0.10578	0.111778	0.294628	0.257326	0.341971	0.558556	0.0898157	0.932226	0.618939	0.0813152	0.458757
		IL2	0.523313	0.235693	0.839101	0.343841	0.747866	0.952881	0.51229	0.722447	0.594562	0.531211	0.776022	0.221268	0.169076	0.12033	0.372082	0.499736	0.578979	0.497542	0.280389	0.0594706	0.913198	0.669604	0.248695	0.997737	0.10002	0.354912	0.037181	0.772238	0.373705	0.732964	0.990043	0.792652	0.8374	0.620712	0.426005	0.837864	0.735554	0.100345	0.958146	0.293589	0.551061	0.0810594	0.00278525	0.0318895	0.509683	0.421288	0.529255
		IFNg	0.854909	0.237311	0.786188	0.485585	0.0524204	0.698616	0.990078	0.881313	0.817308	0.713294	0.844298	0.210334	0.741655	0.744352	0.736276	0.517419	0.857113	0.641856	0.868327	0.0336935	0.397925	0.7547	0.02208	0.460939	0.249647	0.41434	0.93293	0.00736931	0.670211	0.782484	0.000945185	0.0667817	0.47844	0.656024	0.646344	0.786644	0.0394035	0.984965	0.000860613	0.00448562	0.14379	0.502143	0.280359	0.716876	0.380603	0.140065	0.479851
		IL17A	0.822397	0.759898	0.919363	0.310381	0.241953	0.699827	0.11061	0.144696	0.114974	0.875499	0.384798	0.387287	0.268238	0.346016	0.581858	0.123388	0.156537	0.0602808	0.348751	0.203885	0.0913506	0.478715	0.107912	0.0343284	0.884852	0.581158	0.719115	0.000540655	0.146638	0.132475	0.000401838	0.0623238	0.0789905	0.404446	0.0453428	0.130383	0.000338765	0.250906	0.00524402	0.290699	0.349201	0.560762	0.908604	0.336878	0.146498	0.014939	0.0961436
		CXCL8	0.566688	0.0523435	0.66951	0.0210806	0.458275	0.1556	0.000949736	0.00120795	0.0046056	0.648219	0.0439096	0.774548	0.00842094	0.0112865	0.890313	0.539243	0.00350234	0.00502425	0.092447	0.602634	0.116424	0.0668795	0.788655	0.0249971	0.193318	0.368921	0.797466	0.0906992	0.00596406	0.0154171	0.00893505	0.0387069	0.27148	0.257731	0.371791	0.110968	0.00364736	0.0440988	0.0976136	0.446852	0.208613	0.847358	0.906238	0.273313	0.0936865	0.000968015	0.0822503
		CCL2	0.48779	0.0937645	0.308379	0.00539854	0.228905	0.105729	< 0.0001	< 0.0001	0.000152211	0.295104	0.0316383	0.731483	0.000607645	0.00234769	0.693498	0.27393	< 0.0001	< 0.0001	0.00596206	0.942897	0.169024	0.0132396	0.715275	0.0170487	0.472215	0.24304	0.804572	0.00285322	0.000450026	< 0.0001	0.000350293	0.000971279	0.103614	0.0725236	0.0192441	0.00579048	0.000209811	0.0287227	0.136242	0.9227	0.412996	0.193692	0.385771	0.0354874	0.260783	0.0034027	0.0242465
		CCL3	0.343531	0.26195	0.675306	0.361521	0.20278	0.47849	0.0382184	0.0223226	0.000522234	0.762211	0.0325808	0.158757	0.0370462	0.0527334	0.992214	0.299518	0.033062	0.0050578	0.144674	0.186464	0.0600382	0.588662	0.340884	0.0253158	0.558431	0.540087	0.848511	0.0488436	0.0208765	0.0238585	0.00308263	0.0890128	0.206393	0.765418	0.979826	0.196998	0.000503137	0.483306	0.412658	0.108603	0.00895688	0.937539	0.890834	0.169517	0.533295	0.029801	0.261427
		CCL4	0.289127	0.0302609	0.426089	0.0835957	0.790563	0.39021	0.00445514	0.0034346	< 0.0001	0.732287	0.0305455	0.263629	0.0032605	0.00719305	0.960337	0.235826	0.00282246	0.000490617	0.0526181	0.742842	0.0597362	0.344779	0.984225	0.0131891	0.169226	0.782968	0.822224	0.171811	0.00741919	0.00447368	0.0363387	0.196524	0.183002	0.387126	0.83734	0.031068	0.000977105	0.25805	0.828915	0.729836	0.0532386	0.608936	0.570012	0.0489863	0.537235	0.0397576	0.176539
		CXCL10	0.729941	0.626488	0.171266	0.808832	0.350804	0.381478	0.706985	0.88647	0.812987	0.815297	0.894647	0.394891	0.691921	0.792539	0.474595	0.743787	0.708362	0.745968	0.614354	0.718554	0.819292	0.565013	0.567154	0.840835	0.634606	0.330787	0.96376	0.402866	0.94574	0.700971	0.611842	0.764329	0.718743	0.348015	0.218309	0.60802	0.728816	0.53454	0.794037	0.855905	0.371345	0.76445	0.8355	0.660637	0.556668	0.985645	0.637492
Mas	Correlation Matrix	Variables	m18:1	d18:1	d18:0	d18:1P	18:0/16:0	18:0/17:0	18:0/18:0	18:0/20:0	18:0/22:0	18:0/23:0	18:0/24:0	18:1/14:0	18:1/15:0	18:1/16:0	18:1/17:0	18:1/18:1	18:1/18:0	18:1/20:0	18:1/22:0	18:1/23:0	18:1/24:2	18:1/24:1	18:1/24:0	18:1/25:1	18:1/25:0	18:1/26:0	LacSo	Lac18:1/16:0	Lac18:1/18:0	Lac18:1/22:0	Lac18:1/24:1	Lac18:1/24:0	SM18:0/16:0	SM18:0/18:0	SM18:0/20:0	SM18:0/22:0	SM18:0/23:0	SM18:0/24:1	SM18:0/24:0	Hex18:1/16:0	Hex18:1/18:0	Hex18:1/22:0	Hex18:1/24:1	Hex18:1/24:0	LysoSM	SM18:1/14:0	SM18:1/15:0
		IL10	-0.0260626	-0.0603838	-0.140485	-0.00418034	-0.0691359	-0.0773473	-0.153026	-0.222736	-0.0877698	-0.0191228	-0.133784	-0.0907159	-0.282417	-0.292454	-0.292927	-0.345935	-0.240189	-0.257728	-0.401435	-0.103763	-0.293272	-0.32663	-0.327854	-0.24809	-0.342852	-0.241976	0.260606	-0.189963	-0.755505	0.00273903	0.0187261	0.0637189	-0.075652	0.298125	-0.1387	0.353406	-0.190191	-0.181814	-0.256287	-0.323714	-0.359515	-0.38508	-0.210991	-0.271527	0.465079	-0.0024514	0.389963
		IL1RA	-0.326373	-0.335182	-0.390893	0.086424	-0.118209	0.162485	0.0530569	-0.0984667	0.130536	0.245706	0.186706	-0.0993863	0.193143	0.0119251	-0.248385	-0.0324567	0.0495002	-0.287512	-0.104222	-0.125733	-0.233318	-0.0943841	-0.00963506	-0.247136	-0.214531	-0.142762	-0.261014	-0.373778	-0.0399121	-0.265106	-0.0587981	-0.239614	0.12389	0.0148762	0.123977	-0.0615496	-0.272133	-0.0130372	-0.0758496	-0.181455	-0.110618	-0.0779311	0.0487523	0.181055	-0.169086	0.104461	0.215549
		IL4	-0.106431	-0.374926	-0.213096	-0.109656	0.149671	-0.0269666	-0.185975	-0.0545579	-0.253828	-0.31942	-0.0981998	-0.34152	-0.395423	-0.433775	-0.303235	-0.157513	-0.351322	-0.426089	-0.35708	-0.531866	-0.154197	-0.315846	-0.358242	-0.140665	-0.321097	-0.058687	-0.0155246	-0.142655	-0.145149	-0.181405	0.129575	-0.130785	-0.0728376	0.168434	0.0870365	0.0963029	-0.00889348	0.0482699	0.0947164	0.0856957	0.0926012	0.0974495	0.260202	0.256541	-0.138151	-0.0355602	0.0915084
		IL1a	-0.0362926	0.125106	-0.0603505	0.323038	-0.0074196	-0.00686002	-0.0112745	-0.0344753	-0.102287	-0.14081	-0.141049	-0.152377	-0.268359	-0.245375	-0.188278	-0.24398	-0.0192806	-0.104186	-0.176719	-0.238699	-0.150176	-0.122563	-0.314278	-0.145927	-0.253666	0.0702015	0.182674	-0.365533	-0.62598	-0.0878747	-0.0484735	0.0928596	0.0322028	0.312464	-0.0930785	0.326741	-0.0976045	0.00343791	-0.201549	-0.26526	-0.315323	-0.469503	-0.21088	-0.28755	0.500584	-0.00264094	0.291201
		IL1b	-0.432661	-0.287457	-0.26547	-0.144028	-0.0784601	0.0263647	-0.0830804	-0.0795925	-0.128857	-0.11562	-0.109277	-0.527251	-0.349162	-0.421407	-0.393394	-0.376692	-0.21691	-0.339164	-0.35056	-0.29856	-0.363095	-0.220572	-0.175042	-0.339384	-0.399781	-0.245498	0.112887	-0.113651	-0.253215	-0.139051	0.353743	0.221171	0.0762699	0.297053	0.151488	0.111606	-0.178042	0.187478	-0.045057	0.192995	0.093724	0.020513	0.354832	0.262379	0.0849384	-0.278872	0.286207
		IL6	-0.189359	-0.44905	-0.207809	-0.00441769	-0.372673	-0.00108212	-0.216773	-0.346371	-0.0866503	0.0497912	-0.141778	-0.101336	-0.0224799	-0.160726	-0.352406	-0.321028	-0.262064	-0.513159	-0.430715	0.0114497	-0.433197	-0.352008	-0.275402	-0.386457	-0.411344	-0.433527	0.0633634	-0.380314	-0.531878	-0.336954	-0.109922	-0.197677	-0.124299	0.120762	-0.248576	0.123477	-0.28764	-0.392826	-0.494785	-0.371592	-0.417907	-0.32023	-0.194085	-0.190525	0.21851	0.128824	0.492148
		TNFa	-0.270213	0.223547	-0.319399	-0.31902	-0.319324	-0.175029	0.00157224	-0.144047	-0.279136	-0.434333	-0.204723	-0.42752	-0.351337	-0.359031	-0.290461	-0.481873	-0.350588	-0.259041	-0.374685	-0.260794	-0.451666	-0.458015	-0.203859	-0.458066	-0.49568	-0.173282	0.0240069	0.267729	-0.192081	0.306031	0.721607	0.366162	-0.0618027	-0.0345819	0.0301814	0.269919	0.502206	0.577344	0.665857	-0.00555006	-0.181827	0.28323	0.520275	0.414702	-0.0740132	-0.716303	0.0962368
		IL2	-0.127925	-0.128659	-0.156892	0.167235	-0.0396624	0.00319967	-0.116784	-0.165689	-0.10711	-0.0316809	-0.116263	-0.277472	-0.36684	-0.379953	-0.305344	-0.386462	-0.214877	-0.298697	-0.408957	-0.223155	-0.333924	-0.335048	-0.320289	-0.298996	-0.392959	-0.242976	0.139787	-0.261248	-0.671381	-0.0831515	0.049533	0.111569	0.0142897	0.408958	-0.0669463	0.419079	-0.214964	-0.102809	-0.211885	-0.287292	-0.279793	-0.355158	-0.120315	-0.198278	0.389429	-0.0260249	0.392688
		IFNg	-0.315344	-0.127854	-0.266154	-0.16144	0.109872	0.0457063	-0.0884158	-0.0283698	-0.227653	-0.19525	-0.174946	-0.306848	-0.203602	-0.285057	-0.243807	-0.0944769	-0.165585	-0.205816	-0.174292	-0.311522	-0.108492	-0.0311061	-0.144317	-0.0880189	-0.159528	0.0289021	0.265106	-0.00758616	-0.0851358	-0.132266	0.332416	0.17594	0.0380926	0.100782	0.180042	-0.0233608	-0.0640999	0.269484	0.0482546	0.351053	0.242015	0.101262	0.396036	0.358866	0.197155	-0.180528	0.253103
		IL17A	-0.29187	-0.36172	-0.176799	-0.145257	-0.0813588	0.190313	-0.134762	0.043087	-0.433677	-0.39539	-0.407223	-0.459712	-0.454037	-0.500372	-0.307643	-0.25085	-0.350066	-0.362585	-0.444385	-0.353789	-0.273874	-0.313622	-0.22413	-0.291366	-0.337923	-0.211989	-0.0507024	-0.0848454	-0.0448308	-0.261227	0.187432	-0.141626	0.0537038	0.357707	0.0397501	0.0657052	-0.150699	0.116718	0.00969168	0.0767671	-0.0169997	0.0332124	0.230582	0.125574	-0.0671697	-0.237278	0.0111653
		CXCL8	-0.0660797	-0.239246	-0.314978	0.134105	-0.0838369	-0.321737	-0.23054	-0.282559	0.0437984	0.412366	0.144285	-0.0213523	0.17915	0.0528183	-0.246853	0.118112	-0.0553943	-0.219	0.124832	0.281659	-0.044416	0.0132819	0.203674	-0.0384797	0.19941	-0.0465684	0.231812	0.0584462	-0.110011	-0.268198	-0.248543	-0.273505	0.429437	0.125956	0.219784	0.0731235	-0.10108	-0.0752746	-0.0895638	0.120479	0.134524	0.150617	0.017578	0.0688295	0.260837	0.229005	0.00162825
		CCL2	0.0401531	-0.173199	0.0301917	-0.0118699	-0.0204763	-0.112811	-0.103073	0.0991858	0.266234	0.328635	0.213217	-0.150198	-0.180183	-0.308452	-0.289978	-0.346923	-0.0388414	-0.0774234	-0.237673	-0.0134836	-0.32498	-0.428316	0.117606	-0.309813	-0.250017	-0.324615	-0.312169	-0.0369544	-0.26652	0.104307	-0.0825095	-0.0639648	0.134619	0.248967	0.263132	0.489743	0.0501527	-0.102216	0.161091	-0.363346	-0.0969125	-0.0781792	-0.174842	-0.164421	-0.256651	-0.0905667	-0.189032
		CCL3	-0.303487	-0.162128	-0.382208	-0.0968427	-0.158007	-0.0475909	0.00731093	-0.202811	0.174929	0.276438	0.238834	0.0804094	0.423111	0.262483	-0.174174	0.0511497	0.0779845	-0.216082	0.0554243	0.0938414	-0.155771	0.0402696	0.102455	-0.165696	-0.0630017	-0.00441726	-0.124805	-0.321127	-0.0884582	-0.187644	-0.0703659	-0.201306	0.0524111	-0.232367	-0.0538549	-0.313207	-0.26206	-0.0569633	-0.128308	-0.156565	-0.19078	-0.127028	-0.0794249	0.0920273	-0.0690646	0.0377321	0.200045
		CCL4	-0.262923	-0.170773	-0.296826	-0.161117	-0.126878	0.00436999	0.00627797	-0.0956422	0.173481	0.264044	0.190401	0.172761	0.438733	0.242786	-0.171729	0.0909438	0.108704	-0.15366	0.0350466	0.0929386	-0.125313	0.0143186	0.108174	-0.134765	-0.035445	-0.00105001	-0.189666	-0.248848	-0.0255253	-0.153397	-0.0905163	-0.313913	-0.0130121	-0.246182	-0.0103498	-0.292973	-0.262196	-0.102585	-0.102283	-0.21521	-0.153837	-0.133094	-0.125514	0.0592793	-0.0965284	0.0541699	0.115627
		CXCL10	0.209392	-0.128571	-0.0373357	-0.052348	0.149184	-0.158712	-0.178163	-0.352581	-0.012318	0.037885	0.0461815	0.160628	-0.252705	-0.208625	-0.203643	-0.212275	-0.26146	-0.302222	-0.38402	-0.145069	-0.152423	-0.328556	-0.336868	-0.118454	-0.263378	-0.213089	0.014901	-0.346409	-0.717307	-0.0464123	-0.286022	-0.148723	-0.0916546	0.237648	-0.168494	0.250635	-0.209473	-0.377188	-0.311118	-0.306884	-0.362752	-0.301694	-0.389019	-0.340305	0.057586	0.270587	0.118614
	P value	Variables	m18:1	d18:1	d18:0	d18:1P	18:0/16:0	18:0/17:0	18:0/18:0	18:0/20:0	18:0/22:0	18:0/23:0	18:0/24:0	18:1/14:0	18:1/15:0	18:1/16:0	18:1/17:0	18:1/18:1	18:1/18:0	18:1/20:0	18:1/22:0	18:1/23:0	18:1/24:2	18:1/24:1	18:1/24:0	18:1/25:1	18:1/25:0	18:1/26:0	LacSo	Lac18:1/16:0	Lac18:1/18:0	Lac18:1/22:0	Lac18:1/24:1	Lac18:1/24:0	SM18:0/16:0	SM18:0/18:0	SM18:0/20:0	SM18:0/22:0	SM18:0/23:0	SM18:0/24:1	SM18:0/24:0	Hex18:1/16:0	Hex18:1/18:0	Hex18:1/22:0	Hex18:1/24:1	Hex18:1/24:0	LysoSM	SM18:1/14:0	SM18:1/15:0
		IL10	0.913148	0.800356	0.554684	0.986045	0.772104	0.745847	0.519511	0.345222	0.712906	0.936221	0.573903	0.70368	0.227651	0.210841	0.21007	0.135168	0.307717	0.272623	0.0793726	0.663314	0.209509	0.159849	0.158198	0.291584	0.138916	0.304021	0.267114	0.422448	0.000117206	0.990856	0.937542	0.78956	0.751247	0.201715	0.559773	0.126381	0.42188	0.44298	0.275407	0.16383	0.119504	0.0936171	0.371891	0.24685	0.0388039	0.991816	0.0891818
		IL1RA	0.160197	0.148559	0.0883548	0.717133	0.619645	0.4937	0.824193	0.6796	0.583318	0.296395	0.430591	0.676763	0.414574	0.960203	0.290991	0.891948	0.835819	0.219012	0.661911	0.597364	0.322177	0.692249	0.967842	0.293504	0.363734	0.54822	0.266337	0.104499	0.867319	0.258641	0.805501	0.308911	0.602791	0.950365	0.602535	0.796578	0.245754	0.956495	0.750617	0.443896	0.642451	0.74399	0.838268	0.444919	0.476066	0.661181	0.361405
		IL4	0.655166	0.103353	0.367028	0.645363	0.528816	0.910147	0.432431	0.819297	0.280199	0.169817	0.680425	0.140559	0.0844075	0.056028	0.193723	0.507188	0.12879	0.0610313	0.122212	0.0157913	0.516281	0.174913	0.120914	0.554173	0.167462	0.805862	0.948205	0.548522	0.541481	0.444024	0.58612	0.582595	0.760236	0.477793	0.715209	0.686294	0.970316	0.839849	0.691216	0.719424	0.697797	0.682744	0.267882	0.274914	0.561345	0.881683	0.701205
		IL1a	0.879263	0.59921	0.800463	0.164763	0.975234	0.977101	0.962373	0.885269	0.66784	0.553758	0.55308	0.521307	0.252622	0.297067	0.42665	0.29991	0.935696	0.662021	0.456077	0.310818	0.527412	0.606711	0.177182	0.53929	0.280516	0.768683	0.440789	0.112995	0.00315225	0.712577	0.839182	0.696992	0.892789	0.17983	0.69631	0.159698	0.682265	0.988523	0.394152	0.258353	0.175667	0.036746	0.372149	0.218949	0.0245751	0.991183	0.212892
		IL1b	0.0567332	0.219105	0.257963	0.544639	0.742308	0.912145	0.72767	0.738712	0.588213	0.627385	0.646511	0.0168988	0.131321	0.0642403	0.0861592	0.101609	0.358309	0.143495	0.129679	0.201027	0.115601	0.35005	0.460434	0.14322	0.0807351	0.296817	0.6356	0.633299	0.281403	0.558772	0.125994	0.348709	0.749277	0.20342	0.523768	0.639464	0.452657	0.428654	0.850389	0.414939	0.694301	0.931595	0.124751	0.263755	0.721809	0.233789	0.221203
		IL6	0.42395	0.0470172	0.379312	0.985252	0.105609	0.996387	0.358619	0.134643	0.716422	0.834867	0.551009	0.67076	0.925052	0.498451	0.127532	0.167557	0.26435	0.0206704	0.057981	0.961789	0.0563931	0.127994	0.239902	0.0923499	0.0715658	0.0561845	0.790709	0.0980991	0.0157885	0.14629	0.644558	0.40349	0.601587	0.612048	0.290609	0.604012	0.218797	0.0866543	0.0265615	0.106704	0.066721	0.168676	0.412257	0.421049	0.354686	0.588309	0.0275058
		TNFa	0.249233	0.343422	0.169846	0.170382	0.169952	0.460467	0.994751	0.544587	0.233329	0.0556778	0.386588	0.0600753	0.128772	0.120039	0.214112	0.03144	0.129646	0.270099	0.103592	0.266755	0.0455929	0.0422742	0.388639	0.042248	0.026247	0.465025	0.919977	0.253782	0.417195	0.18944	0.000328901	0.112331	0.795758	0.884917	0.899485	0.24977	0.0240408	0.00768626	0.00135158	0.981473	0.442948	0.226257	0.01869	0.0690548	0.756478	0.000381468	0.686499
		IL2	0.590938	0.588792	0.508886	0.480978	0.868142	0.989318	0.623902	0.4851	0.653097	0.894517	0.62546	0.236243	0.111616	0.0984448	0.190486	0.0923458	0.362942	0.200811	0.0733916	0.344291	0.150184	0.14873	0.168594	0.200338	0.0865382	0.301964	0.556672	0.265894	0.00119037	0.727446	0.835712	0.639576	0.95232	0.0733905	0.779148	0.0658823	0.362742	0.666238	0.369821	0.21938	0.232186	0.12438	0.613376	0.402033	0.0896589	0.913273	0.0867749
		IFNg	0.175636	0.591146	0.256693	0.49652	0.64471	0.848257	0.71088	0.905491	0.334397	0.409404	0.460682	0.1882	0.38925	0.223147	0.300264	0.69196	0.48538	0.384003	0.462385	0.181216	0.648894	0.896421	0.543824	0.712125	0.501699	0.903726	0.258641	0.974678	0.721187	0.578295	0.152148	0.458099	0.87332	0.672465	0.447514	0.922124	0.788329	0.250563	0.839899	0.129104	0.303941	0.670989	0.0838843	0.120221	0.404757	0.446269	0.281622
		IL17A	0.211796	0.117089	0.455872	0.541175	0.733114	0.421576	0.571078	0.856865	0.05609	0.0844364	0.0747394	0.0414192	0.0443309	0.0246456	0.187	0.286073	0.130257	0.116151	0.0496419	0.125941	0.242627	0.178135	0.342132	0.212623	0.145061	0.369581	0.831886	0.722102	0.851133	0.265934	0.42877	0.55144	0.822082	0.121511	0.867853	0.783148	0.525958	0.624099	0.967653	0.747693	0.943291	0.889447	0.328045	0.597832	0.778429	0.313795	0.962737
		CXCL8	0.78194	0.309678	0.176165	0.572975	0.725282	0.166569	0.328135	0.227407	0.854525	0.0707943	0.543914	0.928803	0.449804	0.824972	0.294074	0.619934	0.816571	0.353581	0.600016	0.228954	0.852495	0.95568	0.38908	0.872042	0.399295	0.845428	0.325398	0.806644	0.644288	0.252918	0.290675	0.243287	0.0588117	0.59671	0.351818	0.759321	0.671548	0.75245	0.707283	0.612889	0.571766	0.526186	0.941365	0.773089	0.266674	0.331454	0.994564
		CCL2	0.866525	0.465241	0.89945	0.960387	0.931717	0.635829	0.665429	0.677381	0.256543	0.15715	0.366748	0.527351	0.447151	0.185783	0.214909	0.133982	0.870849	0.745605	0.312965	0.955007	0.162093	0.0595482	0.621444	0.183749	0.287729	0.162593	0.180263	0.877077	0.256014	0.661651	0.729474	0.788765	0.571491	0.289825	0.262336	0.0283901	0.833684	0.668057	0.497463	0.11533	0.684406	0.743201	0.460954	0.488495	0.274701	0.704146	0.424767
		CCL3	0.193333	0.494661	0.0962998	0.684622	0.50584	0.842074	0.975596	0.391134	0.460728	0.238067	0.310535	0.736122	0.0630579	0.263558	0.462695	0.830423	0.74382	0.360191	0.816473	0.693936	0.511956	0.866141	0.667325	0.485082	0.791878	0.985254	0.600096	0.16742	0.710747	0.428238	0.768155	0.394734	0.826302	0.324209	0.821589	0.178742	0.264357	0.811464	0.589818	0.50978	0.420417	0.593564	0.739244	0.699586	0.772333	0.874509	0.397766
		CCL4	0.262728	0.47161	0.203783	0.497393	0.594005	0.985412	0.979043	0.688342	0.464504	0.260624	0.421359	0.46639	0.0529706	0.302355	0.469096	0.702968	0.648251	0.517761	0.88338	0.696746	0.598601	0.952224	0.64986	0.57107	0.882063	0.996495	0.423187	0.290064	0.914932	0.518488	0.704304	0.177712	0.956579	0.29543	0.965457	0.209995	0.264099	0.666925	0.667852	0.362179	0.517274	0.575899	0.59801	0.803939	0.685595	0.820562	0.627366
		CXCL10	0.375611	0.589049	0.875818	0.826508	0.530174	0.50392	0.452346	0.12733	0.958893	0.874005	0.846697	0.498717	0.282405	0.377401	0.389153	0.368919	0.265491	0.19529	0.0946008	0.541706	0.521178	0.157256	0.146399	0.618913	0.261873	0.367043	0.950283	0.134598	0.000370994	0.84594	0.221515	0.531461	0.700749	0.313018	0.477636	0.2865	0.375422	0.101123	0.181813	0.188146	0.11597	0.196111	0.0900271	0.142068	0.809439	0.248554	0.618438
[truncated: 23 more columns]
